# Supplementary material for: Stochastic hydration of a high-nitro­gen-content molecular compound recrystallized under pressure
Source: IUCrJ. 2021 Nov 16;9(Pt 1):49–54. doi: 10.1107/S2052252521010381 (PMC8733875; doi:10.1107/S2052252521010381)
Supplement: Supplementary file 1 [file m-09-00049-sup1.cif]

data_C4H2N5Cl1@300K_phase_alpha
#==============================================================================

# PROCESSING SUMMARY (IUCr Office Use Only)

_journal_date_recd_electronic      2021-08-17
_journal_date_to_coeditor         ?
_journal_date_from_coeditor       ?
_journal_date_accepted     ?
_journal_date_printers_first      ?
_journal_date_printers_final      ?
_journal_date_proofs_out          ?
_journal_date_proofs_in           ?
_journal_coeditor_name            ?
_journal_coeditor_code      LT5042
_journal_coeditor_notes
; ?
;
_journal_paper_category      FA
_journal_techeditor_code      ?
_iucr_compatibility_tag          ACTA95
_journal_techeditor_notes  
;
;
_journal_coden_ASTM               ?
_journal_name_full                ?
_journal_year                     ?
_journal_volume                   ?
_journal_issue                    ?
_journal_page_first               ?
_journal_page_last                ?
_journal_suppl_publ_number        ?
_journal_suppl_publ_pages         ?

#==============================================================================

_audit_creation_date               2020-07-14
_audit_creation_method
;
Olex2 1.3
(compiled 2020.06.28 svn.raecde09e for OlexSys, GUI svn.r6132)
;
_shelx_SHELXL_version_number       '2018/3'
_audit_contact_author_address      
;Faculty of Chemistry,
Adam Mickiewicz University in Poznan,
Uniwersytetu Poznanskiego 8, 61-614  Poznan
Poland
;
_audit_contact_author_email        aniao@amu.edu.pl
_audit_contact_author_name        'Olejniczak, Anna'
_audit_contact_author_phone        ?
loop_
_publ_contact_author_id_orcid      
'0000-0002-4460-4362'

_publ_contact_author_address      
;Faculty of Chemistry,
Adam Mickiewicz University in Poznan,
Uniwersytetu Poznanskiego 8, 61-614  Poznan
Poland
;
loop_
_publ_contact_author_email       
aniao@amu.edu.pl
loop_
_publ_contact_author_name        
'Olejniczak, Anna'
_publ_contact_author_phone        ?

loop_
_publ_author_name
_publ_author_address
'Olejniczak, Anna'
;
Faculty of Chemistry,
Adam Mickiewicz University in Poznan,
Uniwersytetu Poznanskiego 8, 
61-614  Poznan
Poland
;
'Katrusiak, Anna'
;
Department of Organic Chemistry,
Poznan University of Medical Sciences,
Grunwaldzka 6, 60-780 Poznan,
Poland
;
'Podsiadlo, Marcin'
;
Faculty of Chemistry,
Adam Mickiewicz University in Poznan,
Uniwersytetu Poznanskiego 8, 
61-614  Poznan
Poland
;
'Katrusiak, Andrzej'
;
Faculty of Chemistry,
Adam Mickiewicz University in Poznan,
Uniwersytetu Poznanskiego 8, 
61-614  Poznan
Poland
;

_publ_requested_journal '?'
_publ_section_title  '?'
_publ_section_abstract
;
?
;

_publ_section_references
;
Dolomanov, O.V., Bourhis, L.J., Gildea, R.J, Howard, J.A.K. & Puschmann, H.
 (2009), J. Appl. Cryst. 42, 339-341.

Sheldrick, G.M. (2015). Acta Cryst. A71, 3-8.

Sheldrick, G.M. (2015). Acta Cryst. C71, 3-8.
;
# start Validation Reply Form
_vrf_PLAT926_C4H2N5Cl1@300K_phase_alpha
;
PROBLEM: Reported and Calculated   R1 Differ by .........     0.0095 Check 
RESPONSE: The small differences are probably caused by rounding of errors of intensities
and their standard deviations used for calculations
;
_vrf_PLAT927_C4H2N5Cl1@300K_phase_alpha
;
PROBLEM: Reported and Calculated  wR2 Differ by .........     0.0231 Check 
RESPONSE: The small differences are probably caused by rounding of errors of intensities
and their standard deviations used for calculations
;
_vrf_PLAT928_C4H2N5Cl1@300K_phase_alpha
;
PROBLEM: Reported and Calculated    S value   Differ by .      0.334 Check 
RESPONSE: The small differences are probably caused by rounding of errors of intensities
and their standard deviations used for calculations
;
# end Validation Reply Form
_chemical_name_common              ?
_chemical_name_systematic          '6-chloro-1,2,3,4-tetrazolo[1,5-b]pyridazine'
_chemical_formula_moiety           'C4 H2 Cl N5'
_chemical_formula_sum              'C4 H2 Cl N5'
_chemical_formula_weight           155.56
_chemical_absolute_configuration   ?
_chemical_melting_point            ?
_chemical_oxdiff_formula           C4H2N5Cl1
loop_
  _atom_type_symbol
  _atom_type_description
  _atom_type_scat_dispersion_real
  _atom_type_scat_dispersion_imag
  _atom_type_scat_source
 'C' 'C' 0.0181 0.0091 'International Tables Vol C Tables 4.2.6.8 and 6.1.1.4'
 'H' 'H' 0.0000 0.0000 'International Tables Vol C Tables 4.2.6.8 and 6.1.1.4'
 'N' 'N' 0.0311 0.0180 'International Tables Vol C Tables 4.2.6.8 and 6.1.1.4'
 'Cl' 'Cl' 0.3639 0.7018 'International Tables Vol C Tables 4.2.6.8 and 6.1.1.4'

_shelx_space_group_comment
;
The symmetry employed for this shelxl refinement is uniquely defined
by the following loop, which should always be used as a source of
symmetry information in preference to the above space-group names.
They are only intended as comments.
;
_space_group_crystal_system        'orthorhombic'
_space_group_IT_number             19
_space_group_name_H-M_alt          'P 21 21 21'
_space_group_name_Hall             'P 2ac 2ab'
loop_
  _space_group_symop_operation_xyz
 'x, y, z'
 '-x+1/2, -y, z+1/2'
 '-x, y+1/2, -z+1/2'
 'x+1/2, -y+1/2, -z'

_cell_length_a                     7.0651(2)
_cell_length_b                     8.7859(2)
_cell_length_c                     10.0906(2)
_cell_angle_alpha                  90
_cell_angle_beta                   90
_cell_angle_gamma                  90
_cell_volume                       626.36(3)
_cell_formula_units_Z              4
_cell_measurement_reflns_used      2612
_cell_measurement_temperature      300.0(1)
_cell_measurement_theta_max        64.5840
_cell_measurement_theta_min        6.6780
_shelx_estimated_absorpt_T_max     ?
_shelx_estimated_absorpt_T_min     ?
_exptl_absorpt_coefficient_mu      4.768
_exptl_absorpt_correction_T_max    1.00000
_exptl_absorpt_correction_T_min    0.68754
_exptl_absorpt_correction_type     multi-scan
_exptl_absorpt_process_details
;
CrysAlisPro 1.171.40.67a (Rigaku Oxford Diffraction, 2019)
Empirical absorption correction using spherical harmonics,
 implemented in SCALE3 ABSPACK scaling algorithm.
;
_exptl_absorpt_special_details     ?
_exptl_crystal_colour              colourless
_exptl_crystal_density_diffrn      1.650
_exptl_crystal_density_meas        ?
_exptl_crystal_density_method      ?
_exptl_crystal_description         plate
_exptl_crystal_F_000               312
_exptl_crystal_size_max            0.50
_exptl_crystal_size_mid            0.20
_exptl_crystal_size_min            0.15
_exptl_transmission_factor_max     ?
_exptl_transmission_factor_min     ?
_diffrn_reflns_av_R_equivalents    0.0180
_diffrn_reflns_av_unetI/netI       0.0148
_diffrn_reflns_Laue_measured_fraction_full  0.994
_diffrn_reflns_Laue_measured_fraction_max  0.992
_diffrn_reflns_limit_h_max         8
_diffrn_reflns_limit_h_min         -6
_diffrn_reflns_limit_k_max         10
_diffrn_reflns_limit_k_min         -9
_diffrn_reflns_limit_l_max         11
_diffrn_reflns_limit_l_min         -10
_diffrn_reflns_number              3680
_diffrn_reflns_point_group_measured_fraction_full  0.991
_diffrn_reflns_point_group_measured_fraction_max  0.989
_diffrn_reflns_theta_full          64.687
_diffrn_reflns_theta_max           64.687
_diffrn_reflns_theta_min           6.681
_diffrn_ambient_environment        air
_diffrn_ambient_temperature        300.0(1)
_diffrn_detector                   'CCD plate'
_diffrn_detector_area_resol_mean   10.5357
_diffrn_detector_type              Atlas
_diffrn_measured_fraction_theta_full  0.994
_diffrn_measured_fraction_theta_max  0.992
_diffrn_measurement_details
;
List of Runs (angles in degrees, time in seconds):

  # Type    Start    End  Width  t~exp~   \w     \q     \k     \f   Frames
--------------------------------------------------------------------------
  1  \w     13.00 116.00   1.00    1.25    --   41.73  77.00 150.00  103
  2  \w     13.00  88.00   1.00    1.25    --   41.73-125.00  60.00   75
  3  \w     40.00  99.00   1.00    1.25    --   41.73  37.00 -90.00   59
  4  \w     16.00  51.00   1.00    2.50    --   88.44 -45.00 150.00   35
  5  \w     36.00 158.00   1.00    2.50    --   88.44  15.00  60.00  122
  6  \w      8.00 106.00   1.00    2.50    --   88.44 -94.00 120.00   98
  7  \w     37.00  77.00   1.00    2.50    --   88.44 -45.00  90.00   40
  8  \w     44.00  70.00   1.00    2.50    --   88.44 -45.00-120.00   26
  9  \w     16.00 109.00   1.00    2.50    --   88.44 -94.00-120.00   93
 10  \w     26.00  75.00   1.00    2.50    --   88.44 -45.00   0.00   49
 11  \w     42.00  81.00   1.00    2.50    --   88.44 -94.00   0.00   39
 12  \w     85.00 111.00   1.00    2.50    --   88.44 125.00  90.00   26
 13  \w    116.00 146.00   1.00    2.50    --   88.44 125.00  90.00   30
 14  \w     68.00 107.00   1.00    2.50    --   88.44-125.00  90.00   39
 15  \w     75.00 156.00   1.00    2.50    --   88.44  61.00 -90.00   81
;
_diffrn_measurement_device         'four-circle diffractometer'
_diffrn_measurement_device_type   
 'SuperNova, Single source at offset/far, Atlas'
_diffrn_measurement_method         '\w scans'
_diffrn_orient_matrix_type        
 'CrysAlisPro convention (1999,Acta A55,543-557)'
_diffrn_orient_matrix_UB_11        0.0560139000
_diffrn_orient_matrix_UB_12        0.0092821000
_diffrn_orient_matrix_UB_13        -0.1473060000
_diffrn_orient_matrix_UB_21        -0.0482366000
_diffrn_orient_matrix_UB_22        0.1710883000
_diffrn_orient_matrix_UB_23        -0.0008493000
_diffrn_orient_matrix_UB_31        0.2050636000
_diffrn_orient_matrix_UB_32        0.0376472000
_diffrn_orient_matrix_UB_33        0.0400317000
_diffrn_radiation_monochromator    mirror
_diffrn_radiation_probe            x-ray
_diffrn_radiation_type             'Cu K\a'
_diffrn_radiation_wavelength       1.54184
_diffrn_source                     'micro-focus sealed X-ray tube'
_diffrn_source_type                'SuperNova (Cu) X-ray Source'
_reflns_Friedel_coverage           0.642
_reflns_Friedel_fraction_full      0.986
_reflns_Friedel_fraction_max       0.983
_reflns_number_gt                  997
_reflns_number_total               1046
_reflns_odcompleteness_completeness  99.24
_reflns_odcompleteness_iscentric   1
_reflns_odcompleteness_theta       64.59
_reflns_special_details
;
 Reflections were merged by SHELXL according to the crystal
 class for the calculation of statistics and refinement.
 
 _reflns_Friedel_fraction is defined as the number of unique
 Friedel pairs measured divided by the number that would be
 possible theoretically, ignoring centric projections and
 systematic absences.
;
_reflns_threshold_expression       'I > 2\s(I)'
_computing_cell_refinement         'CrysAlisPro 1.171.40.67a (Rigaku OD, 2019)'
_computing_data_collection         'CrysAlisPro 1.171.40.67a (Rigaku OD, 2019)'
_computing_data_reduction          'CrysAlisPro 1.171.40.67a (Rigaku OD, 2019)'
_computing_molecular_graphics      'Olex2 1.3 (Dolomanov et al., 2009)'
_computing_publication_material    'Olex2 1.3 (Dolomanov et al., 2009)'
_computing_structure_refinement    'SHELXL 2018/3 (Sheldrick, 2015)'
_computing_structure_solution      'SHELXT 2018/2 (Sheldrick, 2018)'
_refine_diff_density_max           0.129
_refine_diff_density_min           -0.222
_refine_diff_density_rms           0.029
_refine_ls_abs_structure_details
;
 Flack x determined using 378 quotients [(I+)-(I-)]/[(I+)+(I-)]
 (Parsons, Flack and Wagner, Acta Cryst. B69 (2013) 249-259).
;
_refine_ls_abs_structure_Flack     0.489(6)
_refine_ls_extinction_coef         .
_refine_ls_extinction_method       none
_refine_ls_goodness_of_fit_ref     1.098
_refine_ls_hydrogen_treatment      constr
_refine_ls_matrix_type             full
_refine_ls_number_parameters       91
_refine_ls_number_reflns           1046
_refine_ls_number_restraints       0
_refine_ls_R_factor_all            0.0360
_refine_ls_R_factor_gt             0.0340
_refine_ls_restrained_S_all        1.098
_refine_ls_shift/su_max            0.000
_refine_ls_shift/su_mean           0.000
_refine_ls_structure_factor_coef   Fsqd
_refine_ls_weighting_details      
 'w=1/[\s^2^(Fo^2^)+(0.0448P)^2^+0.1954P] where P=(Fo^2^+2Fc^2^)/3'
_refine_ls_weighting_scheme        calc
_refine_ls_wR_factor_gt            0.0893
_refine_ls_wR_factor_ref           0.0913
_refine_special_details            ?
_olex2_refinement_description
;
1. Fixed Uiso
 At 1.2 times of:
  All C(H) groups
2.a Aromatic/amide H refined with riding coordinates:
 C7(H7), C8(H8)
;
_atom_sites_solution_hydrogens     geom
_atom_sites_solution_primary       direct
_atom_sites_solution_secondary     ?
loop_
  _atom_site_label
  _atom_site_type_symbol
  _atom_site_fract_x
  _atom_site_fract_y
  _atom_site_fract_z
  _atom_site_U_iso_or_equiv
  _atom_site_adp_type
  _atom_site_occupancy
  _atom_site_site_symmetry_order
  _atom_site_calc_flag
  _atom_site_refinement_flags_posn
  _atom_site_refinement_flags_adp
  _atom_site_refinement_flags_occupancy
  _atom_site_disorder_assembly
  _atom_site_disorder_group
 Cl1 Cl 0.29048(16) 0.33468(10) 0.32125(12) 0.0758(4) Uani 1 1 d . . . . .
 N4 N 0.3556(4) 0.7485(3) 0.4123(3) 0.0481(7) Uani 1 1 d . . . . .
 N5 N 0.3659(4) 0.5953(3) 0.4188(3) 0.0525(7) Uani 1 1 d . . . . .
 N3 N 0.4277(5) 0.8396(4) 0.5062(3) 0.0686(9) Uani 1 1 d . . . . .
 N2 N 0.3893(6) 0.9774(4) 0.4657(4) 0.0783(11) Uani 1 1 d . . . . .
 N1 N 0.2970(6) 0.9804(3) 0.3494(3) 0.0674(9) Uani 1 1 d . . . . .
 C9 C 0.2765(5) 0.8343(4) 0.3156(3) 0.0484(7) Uani 1 1 d . . . . .
 C7 C 0.2014(6) 0.6048(4) 0.2090(3) 0.0568(9) Uani 1 1 d . . . . .
 H7 H 0.149172 0.548711 0.139977 0.068 Uiso 1 1 calc R U . . .
 C6 C 0.2869(5) 0.5305(4) 0.3177(3) 0.0501(8) Uani 1 1 d . . . . .
 C8 C 0.1965(6) 0.7577(4) 0.2068(3) 0.0574(9) Uani 1 1 d . . . . .
 H8 H 0.142695 0.810517 0.136344 0.069 Uiso 1 1 calc R U . . .

loop_
  _atom_site_aniso_label
  _atom_site_aniso_U_11
  _atom_site_aniso_U_22
  _atom_site_aniso_U_33
  _atom_site_aniso_U_23
  _atom_site_aniso_U_13
  _atom_site_aniso_U_12
 Cl1 0.0849(7) 0.0417(5) 0.1009(8) -0.0037(5) 0.0238(6) -0.0018(5)
 N4 0.0582(16) 0.0460(15) 0.0401(14) -0.0018(12) -0.0016(13) -0.0028(13)
 N5 0.0617(17) 0.0464(15) 0.0494(15) 0.0071(13) 0.0012(15) 0.0017(14)
 N3 0.085(2) 0.068(2) 0.0531(17) -0.0105(19) -0.0108(16) -0.014(2)
 N2 0.097(3) 0.059(2) 0.079(2) -0.0217(18) 0.005(2) -0.014(2)
 N1 0.084(2) 0.0458(15) 0.0728(19) -0.0049(15) 0.008(2) -0.0022(17)
 C9 0.0582(18) 0.0418(16) 0.0453(16) 0.0039(14) 0.0065(15) 0.0019(17)
 C7 0.067(2) 0.061(2) 0.0418(17) -0.0090(15) -0.0006(19) -0.0055(18)
 C6 0.0553(19) 0.0422(16) 0.0529(18) -0.0028(14) 0.0110(18) -0.0003(16)
 C8 0.066(2) 0.064(2) 0.0415(17) 0.0080(15) -0.0031(18) 0.0038(19)

_geom_special_details
;
 All esds (except the esd in the dihedral angle between two l.s. planes)
 are estimated using the full covariance matrix.  The cell esds are taken
 into account individually in the estimation of esds in distances, angles
 and torsion angles; correlations between esds in cell parameters are only
 used when they are defined by crystal symmetry.  An approximate (isotropic)
 treatment of cell esds is used for estimating esds involving l.s. planes.
;
loop_
  _geom_bond_atom_site_label_1
  _geom_bond_atom_site_label_2
  _geom_bond_distance
  _geom_bond_site_symmetry_2
  _geom_bond_publ_flag
 Cl1 C6 1.721(3) . ?
 N4 N5 1.350(4) . ?
 N4 N3 1.341(4) . ?
 N4 C9 1.354(4) . ?
 N5 C6 1.295(5) . ?
 N3 N2 1.306(5) . ?
 N2 N1 1.343(5) . ?
 N1 C9 1.336(4) . ?
 C9 C8 1.406(5) . ?
 C7 H7 0.9300 . ?
 C7 C6 1.411(5) . ?
 C7 C8 1.344(5) . ?
 C8 H8 0.9300 . ?

loop_
  _geom_angle_atom_site_label_1
  _geom_angle_atom_site_label_2
  _geom_angle_atom_site_label_3
  _geom_angle
  _geom_angle_site_symmetry_1
  _geom_angle_site_symmetry_3
  _geom_angle_publ_flag
 N5 N4 C9 127.8(3) . . ?
 N3 N4 N5 122.7(3) . . ?
 N3 N4 C9 109.5(3) . . ?
 C6 N5 N4 112.1(3) . . ?
 N2 N3 N4 104.7(3) . . ?
 N3 N2 N1 113.1(3) . . ?
 C9 N1 N2 104.9(3) . . ?
 N4 C9 C8 117.5(3) . . ?
 N1 C9 N4 107.8(3) . . ?
 N1 C9 C8 134.7(3) . . ?
 C6 C7 H7 120.4 . . ?
 C8 C7 H7 120.4 . . ?
 C8 C7 C6 119.1(3) . . ?
 N5 C6 Cl1 114.6(3) . . ?
 N5 C6 C7 126.4(3) . . ?
 C7 C6 Cl1 119.0(3) . . ?
 C9 C8 H8 121.5 . . ?
 C7 C8 C9 117.1(3) . . ?
 C7 C8 H8 121.5 . . ?

loop_
  _geom_torsion_atom_site_label_1
  _geom_torsion_atom_site_label_2
  _geom_torsion_atom_site_label_3
  _geom_torsion_atom_site_label_4
  _geom_torsion
  _geom_torsion_site_symmetry_1
  _geom_torsion_site_symmetry_2
  _geom_torsion_site_symmetry_3
  _geom_torsion_site_symmetry_4
  _geom_torsion_publ_flag
 N4 N5 C6 Cl1 -178.7(2) . . . . ?
 N4 N5 C6 C7 1.3(5) . . . . ?
 N4 N3 N2 N1 -0.5(5) . . . . ?
 N4 C9 C8 C7 1.5(6) . . . . ?
 N5 N4 N3 N2 -179.6(3) . . . . ?
 N5 N4 C9 N1 179.6(3) . . . . ?
 N5 N4 C9 C8 -1.0(6) . . . . ?
 N3 N4 N5 C6 179.9(3) . . . . ?
 N3 N4 C9 N1 -0.6(4) . . . . ?
 N3 N4 C9 C8 178.8(3) . . . . ?
 N3 N2 N1 C9 0.1(5) . . . . ?
 N2 N1 C9 N4 0.3(4) . . . . ?
 N2 N1 C9 C8 -178.9(4) . . . . ?
 N1 C9 C8 C7 -179.3(4) . . . . ?
 C9 N4 N5 C6 -0.4(5) . . . . ?
 C9 N4 N3 N2 0.7(4) . . . . ?
 C6 C7 C8 C9 -0.7(6) . . . . ?
 C8 C7 C6 Cl1 179.2(3) . . . . ?
 C8 C7 C6 N5 -0.7(6) . . . . ?

_shelx_res_file
;
TITL 1a_a.res in P2(1)2(1)2(1)
    1a.res
    created by SHELXL-2018/3 at 12:29:55 on 14-Jul-2020
REM Old TITL 1a in P2(1)2(1)2(1)
REM SHELXT solution in P2(1)2(1)2(1): R1 0.163, Rweak 0.070, Alpha 0.001
REM <I/s> 0.759 for 15 systematic absences, Orientation as input
REM Flack x = 0.487 ( 0.006 ) from 382 Parsons' quotients
REM Formula found by SHELXT: C8 N Cl
CELL 1.54184 7.0651 8.7859 10.0906 90 90 90
ZERR 4 0.0002 0.0002 0.0002 0 0 0
LATT -1
SYMM 0.5-X,-Y,0.5+Z
SYMM -X,0.5+Y,0.5-Z
SYMM 0.5+X,0.5-Y,-Z
SFAC C H N Cl
UNIT 16 8 20 4

L.S. 44
PLAN  10
CONF
BOND
list 4
MORE -1
BOND $H
fmap 2 53
ACTA
REM <olex2.extras>
REM <HklSrc "%.\\1a.hkl">
REM </olex2.extras>

WGHT    0.044800    0.195400
FVAR       1.31271
CL1   4    0.290482    0.334681    0.321249    11.00000    0.08490    0.04166 =
         0.10090   -0.00368    0.02382   -0.00180
N4    3    0.355648    0.748483    0.412253    11.00000    0.05819    0.04604 =
         0.04011   -0.00176   -0.00157   -0.00281
N5    3    0.365925    0.595270    0.418781    11.00000    0.06172    0.04635 =
         0.04941    0.00707    0.00124    0.00172
N3    3    0.427664    0.839631    0.506201    11.00000    0.08502    0.06754 =
         0.05310   -0.01050   -0.01078   -0.01350
N2    3    0.389269    0.977374    0.465694    11.00000    0.09739    0.05871 =
         0.07866   -0.02173    0.00532   -0.01400
N1    3    0.296971    0.980431    0.349406    11.00000    0.08360    0.04584 =
         0.07283   -0.00493    0.00799   -0.00220
C9    1    0.276468    0.834327    0.315573    11.00000    0.05820    0.04182 =
         0.04528    0.00387    0.00649    0.00189
C7    1    0.201422    0.604806    0.209045    11.00000    0.06744    0.06104 =
         0.04184   -0.00897   -0.00057   -0.00553
AFIX  43
H7    2    0.149172    0.548711    0.139977    11.00000   -1.20000
AFIX   0
C6    1    0.286907    0.530505    0.317670    11.00000    0.05529    0.04223 =
         0.05290   -0.00277    0.01099   -0.00034
C8    1    0.196545    0.757719    0.206767    11.00000    0.06632    0.06421 =
         0.04152    0.00798   -0.00305    0.00377
AFIX  43
H8    2    0.142695    0.810517    0.136344    11.00000   -1.20000
AFIX   0
HKLF 4


REM  1a_a.res in P2(1)2(1)2(1)
REM wR2 = 0.0913, GooF = S = 1.098, Restrained GooF = 1.098 for all data
REM R1 = 0.0340 for 997 Fo > 4sig(Fo) and 0.0360 for all 1046 data
REM 91 parameters refined using 0 restraints

END

WGHT      0.0448      0.1954

REM Highest difference peak  0.129,  deepest hole -0.222,  1-sigma level  0.029
Q1    1   0.3865  0.3574  0.3642  11.00000  0.05    0.13
Q2    1   0.2273  0.9432  0.3204  11.00000  0.05    0.10
Q3    1   0.2827  0.7820  0.3570  11.00000  0.05    0.10
Q4    1   0.2839  1.0483  0.3157  11.00000  0.05    0.10
Q5    1   0.2728  0.5663  0.2572  11.00000  0.05    0.10
Q6    1   0.1765  0.3767  0.4511  11.00000  0.05    0.09
Q7    1   0.2048  1.0376  0.1832  11.00000  0.05    0.09
Q8    1   0.3745  1.0618  0.5110  11.00000  0.05    0.08
Q9    1   0.3377  0.5555  0.3644  11.00000  0.05    0.08
Q10   1   0.3576  0.6778  0.4174  11.00000  0.05    0.08
;
_shelx_res_checksum                58102
_shelx_hkl_file
;
   0   0  -1    0.16    0.27
   0   0  -2 2334.39   14.47
   0   0  -3    0.30    0.90
   0   0  -4   44.63    3.06
   0   0  -5   -2.48    1.34
   0   0  -6 1506.76   22.56
   0   0   6 1488.35   15.20
   0   0   6 1524.02   15.63
   0   0  -7    1.18    0.69
   0   0   7    2.47    0.90
   0   0   7    1.26    1.05
   0   0  -8  747.86   19.62
   0   0   8  762.62   12.75
   0   0   8  768.11   13.31
   0   0   9    0.51    0.98
   0   0  10  244.63    7.86
   0   0  10  230.16    6.87
   0   0  11   -1.37    0.95
   0   1   0    1.21    0.42
   0   1   0    0.03    0.13
   0   1  -1 2174.89   10.81
   0  -1  -1 2165.56   12.05
   0  -1  -2   66.91    2.76
   0   1  -2   70.08    2.57
   0  -1  -3 5633.43   29.53
   0   1  -3 5671.00   27.80
   0   1  -4   20.69    2.17
   0  -1  -4   22.06    2.32
   0  -1  -5 1622.22   21.33
   0   1  -5 1613.60   20.40
   0   1   6    0.97    0.94
   0  -1  -6    1.96    1.44
   0   1  -6    1.17    0.73
   0  -1   6   -0.68    0.79
   0  -1   6    1.15    0.76
   0  -1   7   24.20    2.22
   0   1   7   22.87    2.24
   0  -1   7   21.93    2.30
   0   1   7   22.76    2.36
   0   1  -7   22.82    3.20
   0  -1  -7   23.11    3.34
   0  -1   8   33.77    2.94
   0   1   8   33.09    2.73
   0   1  -8   30.66    3.90
   0   1   8   35.85    3.03
   0  -1  -8   34.88    4.72
   0  -1   8   33.47    2.87
   0  -1   9   10.67    1.85
   0   1   9    7.06    1.58
   0  -1   9    9.48    1.81
   0   1   9   10.52    1.75
   0   1  10   97.26    5.01
   0  -1  10   94.96    4.52
   0  -1  10   98.44    4.96
   0  -1  11   49.65    3.23
   0   1  11   50.20    3.32
   0   2   0  246.59    5.20
   0   2   0  256.47    3.06
   0  -2  -1 1809.98   13.66
   0   2  -1 1801.93   14.48
   0   2  -2  497.84    7.56
   0   2  -2  484.75    8.49
   0  -2  -2  503.14    8.54
   0  -2  -3  473.67    9.40
   0   2  -3  475.09    8.64
   0   2  -4   10.98    1.74
   0  -2  -4   11.65    1.93
   0  -2  -5 1118.85   18.70
   0   2   5 1130.32   12.44
   0   2  -5 1079.37   17.05
   0  -2   5 1131.24   12.08
   0  -2   5 1109.93   12.55
   0   2   6   28.56    2.27
   0  -2   6   24.97    2.23
   0   2   6   27.56    2.29
   0   2  -6   23.76    3.05
   0  -2  -6   26.49    3.27
   0  -2   6   29.30    2.34
   0   2   7  438.50    9.81
   0   2  -7  422.31   13.49
   0  -2  -7  426.06   14.24
   0   2   7  441.76    9.38
   0  -2   7  431.14    9.38
   0  -2   7  434.21    9.26
   0   2   8   26.17    2.78
   0   2  -8   26.20    3.73
   0  -2   8   27.76    2.65
   0  -2   8   27.37    2.66
   0   2   8   28.10    2.60
   0  -2  -8   26.72    4.10
   0  -2   9    5.80    1.37
   0   2   9    5.33    1.66
   0  -2   9    6.72    1.53
   0  -2  10  101.24    4.82
   0   2  10  102.87    4.94
   0  -2  10   89.65    4.40
   0   2  11    3.10    0.97
   0  -2  11    3.24    0.85
   0   3   0   -0.02    0.87
   0   3   0    0.30    0.34
   0   3  -1  407.27    5.85
   0  -3  -1  397.64    7.66
   0   3  -1  407.46    8.43
   0  -3  -2 3086.72   23.85
   0   3  -2 2978.58   24.32
   0  -3  -3    3.58    1.18
   0   3  -3    4.11    1.27
   0   3   4   22.28    1.80
   0   3  -4   21.99    2.85
   0  -3   4   19.83    1.78
   0  -3  -4   20.29    2.53
   0   3   5  116.37    4.36
   0  -3  -5  104.56    6.21
   0   3  -5  118.34    6.01
   0  -3   5  119.07    4.12
   0   3  -5  116.34    6.58
   0  -3   5  116.09    4.39
   0  -3   6   11.81    1.58
   0   3   6   10.52    1.69
   0   3  -6   11.54    2.07
   0   3  -6   10.85    2.18
   0  -3   6   10.91    1.61
   0  -3  -6    7.71    2.17
   0   3   7   10.55    1.57
   0  -3   7    9.51    1.62
   0   3   7    9.81    1.86
   0   3   7   11.36    1.88
   0  -3   7   15.83    2.09
   0   3  -7   11.67    2.57
   0  -3  -7   11.61    2.79
   0   3   8  153.17    6.41
   0   3  -8  161.85    9.79
   0  -3   8  156.20    6.17
   0  -3  -8  153.41    9.61
   0  -3   8  155.94    5.97
   0   3   9    9.92    1.87
   0  -3   9   10.54    1.68
   0  -3   9   10.61    1.74
   0  -3  10    3.31    1.25
   0   3  10    1.91    1.15
   0  -3  10    2.44    1.17
   0   3  11   -0.45    0.71
   0   4   0    5.94    1.41
   0  -4  -1 4286.76   29.20
   0   4  -1 4387.61   32.77
   0  -4  -2  130.04    5.58
   0   4  -2  129.60    5.91
   0   4  -2  133.30    4.42
   0   4   3  245.89    5.87
   0  -4   3  244.08    5.93
   0   4  -3  255.91    8.83
   0  -4  -3  239.79    8.13
   0   4  -4  118.67    6.61
   0   4   4  120.06    4.15
   0  -4  -4  116.83    6.30
   0   4   4  123.11    4.47
   0  -4   4  124.26    4.60
   0  -4  -5  276.42   10.52
   0  -4   5  281.25    6.66
   0   4   5  297.89    6.82
   0  -4   5  281.25    7.38
   0   4  -5  289.18   11.01
   0   4   5  283.61    7.25
   0  -4   6   67.14    4.00
   0   4  -6   75.57    6.21
   0  -4   6   77.93    3.77
   0   4   6   74.35    4.06
   0  -4  -6   74.54    6.12
   0   4   7  179.72    6.91
   0  -4   7  173.30    6.55
   0   4  -7  169.40    9.76
   0  -4   7  179.86    6.15
   0   4   7  176.15    6.63
   0  -4  -7  191.40   10.21
   0  -4   8    0.81    1.10
   0  -4   8    1.76    1.10
   0   4   8    2.98    1.48
   0   4   9  219.96    7.46
   0  -4   9  232.10    7.38
   0   4  10    4.58    1.26
   0  -4  10    6.54    1.26
   0   5   0    1.72    0.83
   0  -5   0    0.12    0.84
   0   5   0    0.50    0.84
   0   5  -1  755.65   10.35
   0  -5   1  777.47   10.84
   0   5  -1  734.25   15.53
   0   5  -1  761.53   10.35
   0   5   1  767.59   10.67
   0  -5  -1  766.14   10.72
   0   5   1  747.50   10.66
   0   5  -2    8.71    1.36
   0  -5  -2    9.31    1.34
   0   5   2    8.73    1.29
   0   5  -2   10.96    2.17
   0  -5  -2    7.79    1.65
   0   5  -2    9.00    1.26
   0  -5   2   10.04    1.53
   0   5  -3 1095.37   20.38
   0  -5  -3 1126.43   19.17
   0  -5   3 1110.31   14.01
   0   5  -3 1073.87   13.00
   0   5   3 1064.19   13.50
   0   5  -4  720.01   17.37
   0   5  -4  761.68   11.31
   0   5   4  751.34   11.94
   0  -5  -4  753.19   16.91
   0   5   4  741.70   11.40
   0  -5   4  741.69   12.11
   0  -5  -5    5.67    1.87
   0   5   5    7.80    1.69
   0   5   5    6.95    1.25
   0  -5   5    6.19    1.53
   0  -5   6   63.81    4.05
   0   5  -6   57.44    5.53
   0   5   6   58.75    3.94
   0  -5  -6   53.47    5.26
   0   5   7    2.51    1.43
   0  -5   7    5.16    1.64
   0  -5   8    1.28    1.31
   0   5   8    2.26    1.18
   0  -5   9   62.77    3.68
   0   5   9   56.03    3.60
   0  -5  10    2.72    0.94
   0   5  10    0.39    0.77
   0  -6   0 1236.21   15.33
   0   6   0 1219.27   14.56
   0   6   0 1211.28   14.87
   0   6   1   35.79    2.61
   0   6   1   34.45    2.70
   0   6  -1   36.45    3.99
   0   6  -1   31.75    2.55
   0  -6  -1   30.70    2.52
   0  -6   1   34.95    2.75
   0   6  -1   31.45    2.50
   0  -6   2  249.90    7.18
   0   6  -2  243.09    6.49
   0   6  -2  224.01    9.96
   0   6  -2  243.01    6.68
   0   6   2  247.50    6.91
   0   6   3   32.61    2.75
   0   6  -3   32.28    3.95
   0  -6   3   32.30    2.80
   0   6  -3   36.19    2.67
   0  -6   4    2.30    1.22
   0   6  -4    3.69    2.06
   0   6  -4    1.05    0.87
   0   6   4    1.89    1.44
   0   6   4    1.32    1.17
   0   6  -5   17.18    1.90
   0   6   5   14.47    2.06
   0   6  -5   15.55    3.43
   0   6   5   13.75    2.28
   0  -6   5   13.73    2.21
   0  -6   6 1263.75   18.05
   0   6   6 1277.54   18.05
   0   6   7    0.27    1.10
   0  -6   7    1.97    1.28
   0  -6   8   18.77    2.26
   0   6   8   16.73    2.17
   0   6   9   -0.97    0.76
   0  -6   9    1.79    0.91
   0   7   0   -0.38    0.85
   0   7   0   -1.02    0.86
   0  -7   0   -0.44    1.16
   0  -7   1    5.72    1.42
   0   7   1    6.02    1.55
   0   7  -1    4.06    1.28
   0  -7  -1    6.16    1.48
   0   7  -1    5.52    1.38
   0   7  -2    3.19    1.26
   0   7   2    1.74    1.20
   0  -7   2    0.56    1.29
   0   7   3   32.72    2.91
   0  -7   3   33.50    3.12
   0   7  -3   36.66    2.84
   0   7  -3   35.92    4.66
   0   7   3   30.96    2.88
   0   7   4  108.92    5.21
   0   7   4  108.47    5.08
   0  -7   4  110.39    5.42
   0   7   5  278.64    7.93
   0  -7   5  265.84    8.25
   0   7   5  259.62    8.02
   0   7   6    8.74    1.81
   0  -7   6    2.20    1.23
   0   7   7    8.33    1.84
   0  -7   7    8.08    1.54
   0  -7   8   -0.05    0.67
   0   7   8   -0.32    0.62
   0  -7   8    1.18    0.59
   0   8   0    4.55    1.39
   0  -8   0    5.63    1.43
   0   8   1  617.66   11.37
   0   8  -1  610.80   11.73
   0  -8   1  596.00   12.29
   0  -8   2   26.81    2.78
   0   8   2   22.57    2.52
   0   8   2   23.73    2.50
   0   8  -2   22.76    2.41
   0   8   3    7.36    1.63
   0  -8   3    8.04    1.70
   0   8   3    8.50    1.60
   0  -8   4    0.74    0.94
   0   8   4   -0.78    0.86
   0   8   4    1.88    1.10
   0   8   5   21.99    2.26
   0  -8   5   23.54    2.56
   0   8   5   25.45    2.61
   0  -8   6   67.57    3.81
   0   8   6   66.56    3.75
   0   8   7   46.83    2.94
   0  -8   7   50.82    3.00
   0   9   0    1.56    0.91
   0  -9   1   51.86    3.50
   0   9   1   51.91    3.55
   0   9   1   46.70    2.99
   0   9   2  124.16    4.85
   0  -9   2  129.61    5.45
   0   9   2  133.29    5.45
   0  -9   3    3.63    1.25
   0   9   3    2.34    1.10
   0   9   3    1.88    0.93
   0   9   4  136.25    5.00
   0  -9   4  144.68    5.39
   0   9   4  135.61    4.94
   0   9   5    2.43    0.92
   0  -9   5    2.07    0.75
   0   9   5    1.08    0.74
   0  10   0  110.76    4.34
   0  10   1  109.04    4.32
   0  10  -1  109.99    4.19
   0  10   2   26.72    2.10
   0  10  -2   21.73    1.87
  -1   0   0   -0.02    0.22
   1   0   0    0.41    0.47
   1   0  -1 1510.60   10.50
   1   0   1 1514.54   10.45
  -1   0  -3 2102.63   16.91
   1   0  -3 2150.94   18.91
   1   0  -4  535.90   11.11
  -1   0  -4  505.60    9.88
  -1   0  -5    4.11    1.13
   1   0   5    4.11    1.08
  -1   0   5    3.59    1.03
   1   0  -5    3.48    1.63
   1   0   6    8.14    1.39
  -1   0  -6    7.53    1.58
   1   0  -6    9.43    1.87
  -1   0   6    8.25    1.26
  -1   0   6    6.98    1.36
   1   0   7   12.57    1.85
  -1   0  -7    9.47    1.95
   1   0  -7    9.82    2.45
  -1   0   7   10.39    1.74
  -1   0  -8  180.77    9.57
  -1   0   8  173.41    6.54
  -1   0   8  185.71    6.23
   1   0   8  179.50    6.77
   1   0  -8  191.86   10.47
   1   0   9   22.29    2.56
  -1   0   9   15.09    2.16
   1   0   9   19.27    2.51
  -1   0  10  386.16    9.48
  -1   0  10  389.94    9.48
   1   0  10  403.23   10.15
   1   0  11   25.06    2.46
  -1   0  11   21.58    2.20
   1  -1  11   17.70    1.93
  -1   1  11   16.06    1.91
   1  -1  10   43.08    3.21
  -1   1  10   40.72    3.19
   1  -1  10   41.49    3.39
  -1   1   9  119.48    5.24
   1  -1   9  136.25    6.05
  -1   1   9  124.97    5.67
   1   1  -8  296.89   12.91
  -1   1   8  301.08    8.08
   1  -1   8  315.44    8.85
  -1  -1  -8  311.48   12.79
  -1   1   8  301.29    8.65
   1  -1   7  237.96    6.56
   1  -1   7  237.07    7.05
  -1  -1  -7  233.34   10.11
  -1   1   7  244.52    6.77
   1  -1   7  249.26    7.36
   1   1  -7  249.56   10.81
  -1   1   7  245.14    7.41
   1  -1   6   28.22    2.34
  -1   1   6   28.36    2.15
  -1   1   6   31.02    2.12
  -1  -1  -6   26.91    3.18
   1   1  -6   26.87    3.35
  -1   1   6   30.53    2.52
   1  -1   6   26.74    2.23
   1  -1   6   27.74    2.12
  -1  -1  -5  519.42   12.03
   1  -1   5  550.94    8.84
  -1  -1  -4  185.18    6.35
   1   1  -4  173.87    6.44
  -1  -1  -3 1145.58   13.91
   1   1  -3 1121.93   14.20
   1   1  -2 2569.83   18.63
  -1  -1  -2 2594.73   18.23
   1   1  -1 1168.97    6.99
   1   1   0 1052.75    9.57
  -1   1   0 1041.34    8.92
   1  -1  -1 1161.93    8.67
  -1   1  -1 1178.33    5.58
  -1   1  -2 2529.87   13.47
   1  -1  -2 2564.35   17.25
  -1   1  -3 1085.73   11.45
   1  -1  -3 1146.55   14.11
   1  -1  -4  200.57    6.96
  -1   1  -4  189.52    5.74
   1  -1  -5  524.53   12.89
   1   1   5  549.28    8.90
  -1  -1   5  551.67    9.01
   1   1   6   26.26    2.40
   1  -1  -6   28.70    3.61
  -1  -1   6   28.83    2.43
  -1   1  -6   29.46    3.15
  -1   1  -7  251.10    9.94
   1   1   7  257.54    7.58
  -1  -1   7  251.78    7.38
   1  -1  -7  251.29   11.13
  -1  -1   8  302.92    8.63
   1   1   8  314.54    9.04
   1  -1  -8  302.65   13.15
  -1   1  -8  292.69   11.74
   1   1   9  129.18    6.01
  -1  -1   9  132.17    5.57
  -1  -1   9  129.11    5.84
   1   1  10   44.24    3.50
  -1  -1  10   43.60    3.32
  -1  -1  10   43.16    3.23
  -1  -1  11   15.31    1.84
  -1  -1  11   16.53    1.83
   1   1  11   16.49    2.02
  -1   2  11   12.69    1.65
   1  -2  11   13.71    1.69
  -1   2  10   26.54    2.62
   1  -2  10   27.95    2.69
  -1   2   9   30.46    3.02
   1  -2   9   28.04    2.87
  -1   2   9   26.14    2.58
   1  -2   8   53.98    3.75
  -1  -2  -8   53.04    5.33
  -1   2   8   54.15    3.86
   1  -2   8   54.89    3.55
  -1   2   8   58.94    3.73
   1   2  -8   48.45    5.15
  -1   2   7   77.83    3.91
   1  -2   7   74.18    4.11
   1   2  -7   73.74    6.05
  -1   2   7   81.59    4.49
  -1   2   7   78.47    4.08
   1  -2   7   77.83    3.90
  -1  -2  -7   70.91    6.02
  -1   2   6  511.04    9.29
   1   2  -6  507.77   14.39
  -1   2   6  512.59    9.02
   1  -2   6  489.87    9.54
  -1  -2  -6  496.21   14.03
   1  -2   6  497.13    9.21
   1  -2   5 2432.14   18.32
  -1  -2  -5 2426.52   27.68
  -1   2   5 2457.19   17.88
   1  -2   5 2369.50   18.68
   1   2  -5 2368.79   27.80
  -1  -2  -4  340.30    9.38
   1   2  -4  328.50    9.32
  -1  -2  -3 2797.19   24.54
   1   2  -3 2879.59   24.33
   1   2  -2   64.65    2.89
  -1  -2  -2   67.79    3.51
  -1   2   1 1194.92   12.88
   1   2  -1 1225.32   10.43
  -1   2   0 1124.50   12.14
   1  -2   0 1119.48    5.83
   1   2   1 1207.85   11.18
  -1   2  -1 1203.53   13.37
   1  -2  -1 1238.36    6.51
  -1   2  -2   74.77    2.32
  -1   2  -2   71.88    3.69
   1  -2  -2   68.75    3.14
   1  -2  -3 2842.89   23.69
  -1   2  -3 2863.18   18.26
   1  -2  -4  336.05    9.45
  -1   2  -4  321.07    7.48
   1  -2  -5 2503.70   28.75
   1   2   5 2400.55   19.23
  -1   2  -5 2558.73   24.30
   1   2   5 2392.58   17.68
  -1  -2   5 2465.33   19.54
  -1  -2   6  525.65    8.84
  -1  -2   6  489.67    9.66
  -1   2  -6  508.12   12.44
   1   2   6  518.16    8.95
   1   2   6  504.50   10.00
   1  -2  -6  518.67   14.80
   1   2   7   72.30    4.29
   1  -2  -7   82.31    6.63
  -1  -2   7   81.89    3.88
  -1   2  -7   75.08    5.62
  -1  -2   7   73.97    4.17
   1   2   8   54.70    3.96
  -1  -2   8   54.23    3.45
   1  -2  -8   50.74    5.41
  -1  -2   8   54.40    3.80
  -1  -2   9   30.24    2.78
   1   2   9   26.45    2.98
  -1  -2   9   26.97    2.82
  -1  -2  10   26.94    2.60
  -1  -2  10   27.67    2.39
   1   2  10   25.02    2.60
   1   2  10   26.78    2.71
  -1  -2  11   10.37    1.43
   1   2  11   10.91    1.64
   1  -3  11    9.37    1.41
   1  -3  10   16.27    2.01
   1  -3   9   36.21    3.11
   1  -3   9   35.44    2.80
  -1   3   9   36.37    3.11
  -1   3   9   34.19    2.89
  -1   3   8   40.67    3.29
   1  -3   8   42.43    3.23
   1  -3   8   42.61    3.30
  -1   3   8   36.47    3.22
  -1  -3  -7   60.03    5.74
  -1   3   7   59.25    3.65
   1  -3   7   57.86    3.57
   1  -3   7   60.15    3.77
   1   3  -7   60.92    5.52
  -1   3   7   60.72    3.75
   1   3  -6   83.41    5.84
  -1   3   6   90.16    4.10
  -1  -3  -6   83.71    6.16
   1  -3   6   84.70    4.13
   1  -3   6   88.40    4.12
   1   3  -5   42.31    3.79
  -1   3   5   37.70    2.57
   1  -3   5   42.94    2.70
   1  -3   5   39.09    2.60
  -1  -3  -5   41.22    3.99
   1  -3   4  199.20    5.20
   1   3  -4  198.15    7.12
  -1   3   4  208.24    5.28
  -1  -3  -4  206.69    7.95
   1  -3   4  203.44    5.33
  -1  -3  -3  245.35    8.07
   1   3  -3  235.71    6.95
   1   3  -2  305.44    7.51
  -1  -3  -2  301.68    8.23
   1   3  -2  313.51    7.21
   1   3  -1  166.07    4.94
   1   3  -1  160.50    5.00
  -1   3   1  172.76    6.04
  -1   3   0 2870.01   23.84
   1  -3   0 2851.72   14.54
  -1   3  -1  167.53    5.94
   1  -3  -1  158.22    4.30
   1   3   1  174.51    4.56
   1  -3  -2  299.96    3.59
   1  -3  -2  303.10    7.17
  -1   3  -3  239.12    8.27
   1  -3  -3  246.51    7.50
   1  -3  -4  201.72    7.75
   1   3   4  197.37    5.14
   1   3   4  200.97    5.40
  -1  -3   4  202.71    5.42
  -1   3  -4  190.59    8.07
   1  -3  -5   44.57    4.28
   1   3   5   43.37    2.86
   1   3   5   38.23    2.46
  -1  -3   5   45.41    2.92
  -1   3  -5   39.89    4.12
   1  -3  -6   95.01    6.62
  -1   3  -6   86.54    6.59
  -1  -3   6   87.33    4.33
   1   3   6   94.44    4.47
   1   3   6   85.56    3.92
   1   3   7   66.82    4.20
  -1  -3   7   58.82    3.89
   1  -3  -7   56.09    5.66
  -1   3  -7   53.94    5.75
  -1  -3   8   38.77    3.39
   1   3   8   36.21    3.36
   1   3   9   35.13    3.33
  -1  -3   9   36.60    3.21
   1   3  10   19.53    2.29
   1  -3 -10   22.67    2.46
   1   3  10   17.81    2.05
  -1  -3  10   17.61    2.20
  -1  -3  11    6.26    1.06
   1   3  11    8.24    1.33
   1  -4  10   11.67    1.80
   1  -4   9   67.18    3.74
  -1   4   9   68.20    3.87
  -1   4   9   67.95    3.97
   1  -4   8    5.23    1.31
  -1   4   8    2.58    1.47
  -1   4   8    5.04    1.63
  -1   4   8    2.17    0.96
   1  -4   7    6.38    1.56
  -1   4   7    4.70    1.34
  -1   4   7    9.04    1.72
   1  -4   7    5.78    1.51
  -1   4   6   60.89    3.66
  -1  -4  -6   55.89    5.44
   1  -4   6   58.15    3.64
   1   4  -6   57.80    5.11
   1  -4   6   61.56    3.67
   1   4  -5  395.99   11.98
  -1  -4  -5  389.02   12.73
  -1   4   5  393.47    8.46
   1  -4   5  392.09    8.67
  -1  -4  -4  246.24    9.50
  -1   4   4  246.68    6.38
   1   4  -4  246.40    8.66
   1  -4   4  246.93    6.47
   1   4  -3 1201.77   17.55
   1  -4   3 1210.77   13.39
  -1   4   3 1217.94   13.38
  -1   4   2   24.33    1.95
   1  -4   2   21.56    1.83
   1   4  -2   21.75    2.39
  -1  -4  -2   22.14    2.68
   1   4  -2   20.82    2.18
   1   4  -1  577.31   11.20
   1   4  -1  601.92   10.13
  -1   4   0  389.90   10.30
   1  -4   0  380.18    6.64
   1   4   0  401.28    7.46
  -1   4  -1  587.75   12.83
   1  -4  -1  554.96    9.22
   1   4   1  580.80    8.62
   1   4   2   24.99    1.94
   1  -4  -2   24.05    1.92
   1  -4  -2   22.57    2.34
  -1   4  -2   27.14    3.01
  -1  -4   3 1219.61   13.33
   1   4   3 1218.39   13.21
   1  -4  -3 1193.81   17.87
  -1   4  -3 1239.22   20.60
   1   4   3 1218.20   13.17
  -1  -4   4  257.88    6.64
   1   4   4  238.87    6.37
  -1   4  -4  241.96    9.87
   1   4   4  246.33    6.41
   1  -4  -4  242.64    9.07
   1  -4  -5  413.37   13.09
  -1  -4   5  384.75    8.79
  -1   4  -5  398.30   13.61
   1   4   5  383.58    8.35
   1   4   5  395.73    8.92
   1   4   6   59.99    3.50
   1  -4  -6   48.17    4.98
  -1   4  -6   55.18    5.50
   1   4   6   57.01    3.79
  -1  -4   6   58.03    3.76
   1   4   7    7.34    1.73
   1  -4  -7    7.70    2.76
  -1  -4   7    7.21    1.72
  -1   4  -7    4.29    1.76
   1   4   7   10.45    2.00
   1   4   8    4.35    1.50
  -1  -4   8    2.73    1.44
   1   4   9   68.05    4.33
  -1  -4   9   70.50    4.25
  -1  -4  10   10.85    1.67
   1   4  10    8.31    1.61
   1  -4 -10    8.96    1.78
   1  -5  10    0.63    0.75
   1  -5   9   23.22    2.25
  -1   5   9   26.82    2.31
  -1   5   8    2.14    1.23
   1  -5   8    1.55    1.12
  -1   5   8   -0.09    1.19
  -1   5   8    0.76    0.99
  -1   5   7  108.95    5.35
   1  -5   7   99.81    4.98
  -1   5   6   92.99    4.76
  -1  -5  -6   82.39    6.64
   1  -5   6   87.22    4.62
   1  -5   5   66.12    3.92
  -1  -5  -5   65.36    5.59
  -1   5   5   65.17    3.84
   1   5  -4    5.08    1.58
  -1   5   4    7.47    1.11
   1  -5   4    5.73    1.43
  -1   5   4    5.18    1.28
  -1  -5  -4    7.67    2.22
  -1  -5  -3   54.92    4.70
  -1   5   3   65.54    3.51
   1   5  -3   49.78    4.07
   1  -5   3   57.79    3.36
   1   5  -3   59.31    3.34
  -1  -5  -2  465.67   12.63
   1   5  -2  452.94    8.80
   1  -5   2  464.83    8.99
   1   5  -2  464.46   11.93
  -1   5   2  470.40    9.00
  -1  -5  -1 2686.84   19.21
   1   5  -1 2684.89   20.63
   1   5  -1 2624.22   27.74
  -1   5   1 2663.09   21.01
   1  -5   1 2629.58   20.93
  -1   5   0  395.79    8.11
  -1  -5   0  416.32    7.67
  -1   5   0  407.92    7.44
   1   5   0  395.04    7.95
   1  -5   0  409.67    8.17
  -1   5   0  428.64   12.38
   1   5   1 2688.37   19.39
   1   5   1 2651.85   20.75
  -1  -5   1 2637.96   19.73
   1  -5  -1 2691.34   21.08
  -1   5  -1 2609.75   30.88
  -1  -5   2  478.24    8.72
  -1   5  -2  491.45   13.78
   1   5   2  460.05    8.52
   1   5   2  461.34    9.01
  -1   5  -3   54.14    4.92
  -1  -5   3   60.94    3.37
   1   5   3   58.80    3.39
   1   5   3   57.76    3.24
   1   5   4    6.67    1.22
   1   5   4    8.55    1.60
   1  -5  -4   10.30    2.08
  -1  -5   4    6.74    1.41
  -1   5  -4    8.38    2.54
   1   5   5   71.30    3.92
   1  -5  -5   62.93    5.54
   1   5   5   69.55    4.13
  -1   5  -5   64.73    6.04
  -1  -5   5   63.87    3.93
   1   5   6   91.77    5.00
   1   5   6   91.90    4.66
  -1  -5   6   90.83    4.86
  -1   5  -6   94.18    7.43
   1   5   7   96.95    5.33
  -1  -5   7  105.56    5.40
  -1  -5   8    0.10    1.04
   1   5   8    0.78    1.18
   1   5   9   26.91    2.64
  -1  -5   9   23.92    2.38
   1   5  10    2.47    0.94
  -1  -5  10    2.69    0.86
   1   5  10    0.14    0.73
   1  -5 -10    1.78    1.05
   1  -6   9    8.99    1.47
   1  -6   8   56.40    3.46
   1  -6   8   54.75    3.74
  -1   6   8   54.40    3.39
  -1   6   8   56.22    3.67
  -1   6   7   93.50    4.92
   1  -6   7   90.96    4.77
   1   6  -7   90.84    4.50
  -1   6   6  265.19    8.17
   1  -6   6  257.38    8.12
   1   6  -6  267.84    7.85
   1   6  -5  143.34    5.83
   1  -6   5  141.79    6.04
  -1   6   5  140.12    5.85
  -1   6   4 2081.11   20.08
   1  -6   4 2064.54   22.20
  -1   6   4 2077.56   21.55
   1   6  -4 2012.40   21.21
   1   6  -3  148.33    7.72
  -1  -6  -3  168.00    8.65
  -1   6   3  174.52    6.17
   1   6  -3  170.55    6.06
   1  -6   3  168.76    6.27
  -1   6   2  865.85   13.32
   1  -6   2  859.09   13.73
  -1  -6  -2  866.63   18.83
   1   6  -2  821.18   17.96
   1   6  -2  860.09   13.27
  -1  -6  -1   80.99    5.63
  -1  -6  -1   79.36    3.74
   1   6  -1   80.01    4.04
  -1   6   1   75.02    4.02
   1  -6   1   76.94    4.12
   1  -6   0   14.74    1.99
   1   6   0   16.65    1.92
  -1  -6   0   17.41    1.82
  -1   6   0   14.85    1.80
  -1   6   0   16.20    1.96
   1   6   1   73.29    4.03
   1  -6  -1   74.67    4.04
  -1   6  -1   70.58    5.97
   1   6   1   82.03    3.88
  -1  -6   1   78.30    3.88
  -1   6  -1   78.51    4.05
   1   6   2  852.43   13.50
  -1  -6   2  878.82   13.15
   1   6   2  862.59   12.73
  -1   6  -2  868.42   20.44
  -1   6  -2  841.25   13.04
   1   6   2  853.43   13.51
  -1  -6   3  176.49    6.20
   1   6   3  168.28    6.15
   1   6   3  176.96    6.05
   1   6   4 2053.04   21.42
   1   6   4 2041.45   21.72
  -1  -6   4 2054.58   21.78
   1   6   5  135.77    5.94
   1   6   5  140.32    5.78
  -1   6  -5  127.75    8.82
  -1  -6   5  134.40    5.90
   1   6   6  276.01    8.55
  -1  -6   6  281.13    8.55
   1   6   6  276.97    8.08
  -1  -6   7   87.99    4.77
   1   6   7   92.76    4.97
   1   6   8   48.51    3.56
  -1  -6   8   55.35    3.59
   1   6   9    9.35    1.43
   1  -6  -9    7.31    1.60
  -1  -6   9   10.93    1.54
  -1   7   8   22.13    1.99
   1  -7   8   28.59    2.23
   1  -7   8   23.13    2.06
   1  -7   7    0.77    1.02
  -1   7   7   -0.72    0.98
  -1   7   7   -0.48    1.23
   1  -7   7    2.22    0.84
   1  -7   6   13.43    2.02
   1   7  -6   12.14    1.76
  -1   7   6   15.17    2.18
   1  -7   6   15.56    2.12
  -1   7   5    6.39    1.80
   1  -7   5    8.08    1.79
   1   7  -5    7.96    1.68
  -1   7   4    2.37    1.18
  -1   7   4    1.69    1.26
   1   7  -4    0.74    1.20
   1  -7   4    1.57    1.24
   1  -7   3   35.68    3.27
   1   7  -3   32.09    2.98
  -1   7   3   32.46    3.09
   1  -7   2  199.63    7.15
  -1   7   2  193.06    6.76
   1   7  -2  193.82    6.77
  -1  -7  -1  327.71    8.23
   1  -7   1  322.15    8.95
  -1   7   1  311.35    8.44
   1   7  -1  316.22    8.63
   1  -7   0    6.54    1.64
  -1   7   0    5.81    1.64
  -1  -7   0    4.75    1.42
   1   7   0    5.77    1.57
  -1  -7   1  334.76    8.56
   1  -7  -1  308.14    8.83
   1   7   1  317.17    8.78
   1   7   1  314.74    7.82
  -1   7  -1  313.80    8.41
   1   7   2  196.34    6.44
   1   7   2  196.79    6.96
  -1   7  -2  182.25    6.43
  -1   7  -2  185.16   10.29
  -1  -7   2  198.67    6.84
  -1   7  -3   30.36    2.80
   1   7   3   28.17    2.67
  -1  -7   3   27.55    2.79
  -1   7  -3   29.53    4.32
   1   7   3   28.52    2.81
  -1   7  -4    1.91    1.12
   1   7   4    2.99    1.41
  -1  -7   4    1.65    1.29
   1   7   4    2.98    1.22
  -1  -7   5    9.43    1.68
   1   7   5    7.97    1.71
   1   7   5    8.29    1.72
  -1  -7   6   16.90    2.24
   1   7   6   13.86    1.93
   1   7   6   14.95    2.21
   1   7   7    1.10    1.06
  -1  -7   7    1.41    1.05
   1   7   8   24.59    2.30
   1  -7  -8   27.63    2.60
  -1  -7   8   25.90    2.25
   1  -8   7    0.95    0.70
  -1   8   7    2.41    1.21
  -1   8   6   35.65    2.77
   1  -8   6   33.91    2.74
  -1   8   5   53.37    3.54
   1  -8   5   57.85    3.70
   1   8  -5   56.05    3.29
  -1   8   4  224.03    7.14
   1  -8   4  211.91    7.25
   1   8  -4  204.85    6.61
  -1   8   4  212.93    6.64
  -1   8   3  206.01    6.82
   1   8  -3  217.31    7.11
  -1   8   3  214.32    7.11
   1  -8   3  209.59    7.38
   1  -8   2   33.51    3.21
   1   8  -2   34.64    3.02
  -1   8   2   36.61    3.13
   1   8  -1  278.42    8.38
   1  -8   1  261.89    8.33
  -1   8   1  267.00    7.88
   1   8   0  211.70    7.36
   1  -8   0  213.38    7.57
   1   8   0  213.56    7.34
  -1   8   0  205.00    6.84
  -1  -8   0  212.17    6.89
   1   8   1  280.77    8.47
  -1  -8   1  264.47    7.81
  -1   8  -1  262.22    7.63
   1   8   2   34.24    3.19
  -1  -8   2   36.16    3.08
   1   8   2   33.27    2.84
  -1   8  -2   31.79    2.76
   1   8   3  220.54    7.50
   1   8   3  209.98    6.72
  -1  -8   3  211.77    7.11
  -1   8  -3  197.21    6.31
   1   8   4  215.62    6.87
  -1  -8   4  220.27    7.21
   1   8   4  216.73    7.22
   1   8   5   56.61    3.57
  -1  -8   5   57.35    3.71
   1   8   5   53.80    3.48
  -1  -8   6   35.45    2.80
   1   8   6   33.72    2.65
   1   8   6   32.98    2.49
   1   8   7    4.18    1.10
   1  -8  -7    2.70    1.21
  -1  -8   7    3.05    1.08
   1  -9   5   10.56    1.50
  -1   9   5    9.09    1.33
   1  -9   4   11.54    1.67
  -1   9   4   12.18    1.77
  -1   9   4   13.61    1.68
   1  -9   3   32.84    2.82
   1   9  -3   28.10    2.38
  -1   9   3   30.25    2.50
  -1   9   3   34.30    2.63
   1   9  -2   75.03    4.06
  -1   9   2   78.12    4.11
   1  -9   2   87.47    4.50
   1   9  -2   80.94    4.00
  -1   9   2   77.12    3.97
   1   9  -1   35.53    2.74
  -1   9   1   37.45    2.82
  -1   9   0  136.87    5.11
   1   9   0  146.00    5.74
   1   9   1   36.82    3.06
  -1  -9   1   36.48    2.81
  -1   9  -1   31.58    2.41
   1   9   2   83.34    4.39
  -1  -9   2   76.68    3.94
  -1  -9   3   31.50    2.62
   1   9   3   33.47    2.80
   1   9   4   15.08    1.91
  -1  -9   4   13.10    1.71
  -1  -9   5    9.03    1.35
   1   9   5   10.35    1.40
  -1  10   2   40.44    2.52
   1  10  -1   11.28    1.47
  -1  10   1   14.76    1.64
   1  10   0    2.93    0.82
  -1  10   0    2.44    0.98
   1  10   1   13.67    1.63
  -1  10  -1   13.63    1.67
  -1  10  -2   42.72    2.55
   1  10   2   41.88    2.65
   2   0  -2 9973.64   42.61
  -2   0  -2 9999.00   35.69
  -2   0  -3 1138.48   13.48
   2   0  -3 1140.46   15.84
  -2   0  -4  506.95   10.18
   2   0  -4  506.01   12.07
   2   0   5  328.51    6.73
  -2   0  -5  323.42    9.28
   2   0  -5  331.91    7.69
  -2   0   5  328.57    7.59
   2   0  -5  324.24   10.94
   2   0   5  332.49    7.22
   2   0   6  608.32   10.86
   2   0   6  587.55   10.59
  -2   0  -6  586.60   14.04
   2   0  -6  610.25   11.16
   2   0   6  601.28    9.66
   2   0  -6  621.80   16.82
  -2   0   6  566.67   10.98
   2   0   7   66.88    4.04
   2   0   7   63.12    3.33
   2   0   7   69.57    4.07
   2   0  -7   68.07    6.30
  -2   0  -7   65.61    5.28
  -2   0   7   70.83    4.28
   2   0   7   71.02    4.19
  -2   0  -8  698.34   18.52
  -2   0   8  682.05   13.78
   2   0   8  713.73   13.57
   2   0  -8  697.17   20.97
   2   0   8  709.85   13.22
   2   0   8  707.63   13.63
   2   0   9    0.13    1.03
  -2   0   9   -0.58    1.05
   2   0  10   41.60    3.36
  -2   0  10   43.45    3.10
  -2   0  10   46.69    3.51
  -2   0  11   61.02    3.37
   2   0  11   62.45    3.52
   2  -1  11   11.68    1.67
  -2   1  11    7.95    1.28
  -2   1  11    9.80    1.50
   2  -1  10   30.33    2.73
  -2   1  10   22.45    2.49
   2  -1  10   25.72    2.69
   2  -1   9   55.58    4.05
  -2   1   9   60.18    4.23
   2  -1   9   61.07    4.15
  -2  -1  -8   15.58    2.95
   2   1  -8   22.13    3.72
   2  -1   8   15.97    2.36
   2  -1   8   16.37    2.43
  -2   1   8   16.04    2.47
   2  -1   7   13.83    2.01
   2   1  -7   17.22    3.66
  -2  -1  -7   13.06    2.79
   2  -1   7   13.27    1.56
  -2   1   7   13.83    2.11
  -2   1   6  305.53    8.20
   2   1  -6  320.74   12.31
   2  -1   6  298.88    6.80
   2  -1   6  298.27    7.69
  -2  -1  -6  284.74   10.40
   2  -1   6  303.20    7.74
  -2  -1  -5  994.33   17.38
   2  -1   5 1022.84   11.74
   2   1  -5 1033.63   19.74
   2  -1   5 1021.81   12.88
   2  -1   5 1030.01   12.73
  -2  -1  -4   23.93    2.55
   2   1  -4   18.62    2.73
  -2  -1  -3  476.80   10.02
   2   1  -3  493.50   10.90
   2   1  -2 3186.09   25.60
   2   1  -1  566.21    9.99
   2  -1   1  588.03    8.41
  -2   1   0  326.22    5.80
   2   1   0  329.72    7.34
   2  -1   0  322.84    6.23
   2   1   1  560.07    9.48
  -2   1  -1  554.04    8.47
  -2   1  -1  570.63    5.61
   2  -1  -1  562.49    8.51
   2  -1  -2 3225.27   22.00
   2  -1  -2 3189.61   22.78
   2   1   2 3186.02   23.56
  -2   1  -2 3260.68   16.03
  -2   1  -3  487.01    7.70
   2  -1  -3  461.82    9.87
   2  -1  -4   24.49    2.91
  -2   1  -4   59.47    3.28
   2  -1  -5 1051.16   19.69
   2   1   5 1025.87   12.81
  -2  -1   5 1021.27   13.21
  -2   1  -5 1035.18   15.52
   2   1   5 1034.73   12.40
   2   1   6  306.40    7.88
   2   1   6  311.84    7.26
  -2   1  -6  318.09    9.91
  -2  -1   6  306.91    8.08
   2  -1  -6  313.45   12.03
   2   1   7   12.50    1.98
   2  -1  -7   16.40    2.40
   2   1   7   14.93    1.69
   2  -1  -7   11.26    2.51
  -2  -1   7   13.50    2.04
  -2   1  -7   16.10    2.55
   2   1   8   16.32    2.37
  -2  -1   8   16.15    2.41
   2  -1  -8   18.28    2.43
   2  -1  -8   19.50    3.62
   2   1   8   15.05    2.29
   2   1   9   57.19    4.08
  -2  -1   9   59.11    4.21
   2   1   9   51.89    3.87
   2   1  10   27.51    2.76
  -2  -1  10   25.81    2.79
  -2  -1  11   10.38    1.52
   2   1  11    8.73    1.49
  -2   2  11   18.48    1.81
   2  -2  10   11.64    2.10
   2  -2  10    9.69    1.67
  -2   2  10   12.68    1.89
   2  -2   9   24.50    2.93
  -2   2   9   20.90    2.65
   2  -2   9   25.19    2.85
   2  -2   8  162.80    6.63
  -2   2   8  169.65    7.07
  -2  -2  -7  226.86   10.69
   2  -2   7  226.52    7.35
  -2   2   7  235.22    8.00
   2  -2   6   19.27    1.79
  -2  -2  -6   14.08    2.48
   2  -2   6   15.89    1.93
  -2   2   5  317.24    6.47
   2  -2   5  327.01    6.81
   2  -2   5  309.55    7.32
   2  -2   4  545.27    8.20
  -2  -2  -4  574.66   13.21
   2  -2   4  572.54    8.99
   2   2  -3  132.10    6.26
   2   2  -3  141.63    4.15
   2   2  -2  143.92    5.93
   2   2  -2  144.17    3.21
   2   2  -1 1313.59   16.31
  -2   2   1 1387.98   15.02
   2   2   0  112.27    4.61
  -2   2   0  114.14    4.36
   2  -2   0  105.51    3.08
   2   2   1 1309.58   15.32
   2  -2  -1 1290.66   11.37
  -2   2  -1 1331.11   15.50
   2  -2  -1 1330.60   10.31
   2  -2  -2  151.32    4.74
  -2   2  -2  153.74    5.84
   2  -2  -2  143.32    4.36
   2   2   2  159.94    5.55
   2  -2  -3  137.62    5.61
   2  -2  -3  151.13    5.25
  -2   2  -3  149.78    6.33
   2  -2  -4  560.15   13.11
   2   2   4  559.96    8.89
  -2  -2   4  591.83    9.18
   2  -2  -4  560.66    8.59
   2  -2  -5  305.88   11.03
   2   2   5  330.14    7.58
   2   2   5  327.71    7.39
  -2  -2   5  325.68    7.60
   2  -2  -5  330.17    7.09
   2   2   6   14.68    2.00
   2   2   6   16.81    1.85
   2  -2  -6   17.97    3.14
  -2  -2   6   15.63    1.93
   2   2   7  230.21    7.60
   2   2   7  233.53    6.79
  -2  -2   7  230.04    7.59
   2  -2  -7  235.68   11.56
   2   2   8  169.47    6.85
   2  -2  -8  172.49    7.48
  -2  -2   8  164.69    6.73
   2   2   9   23.33    2.60
   2  -2  -9   22.76    2.78
  -2  -2   9   22.70    2.76
   2   2   9   20.44    2.53
   2   2  10   10.36    1.84
  -2  -2  10   11.59    1.87
   2   2  10   13.01    1.93
   2   2  11   17.92    1.85
  -2  -2  11   17.92    1.90
  -2   3  10   -0.29    0.81
   2  -3  10    3.64    1.32
   2  -3   9   31.93    3.49
   2  -3   9   26.04    2.78
  -2   3   9   29.30    2.98
   2  -3   8   16.57    2.32
  -2   3   8   15.52    2.38
  -2   3   7   66.49    3.69
  -2  -3  -7   71.52    6.47
   2  -3   7   63.47    4.05
   2   3  -7   75.08    7.02
   2  -3   6   43.80    3.05
  -2  -3  -6   46.06    4.82
  -2   3   6   45.17    2.90
   2  -3   6   45.07    3.28
   2  -3   5   14.12    1.64
   2   3  -5   15.64    2.75
  -2  -3  -5   13.09    2.72
  -2   3   5   13.78    1.63
   2  -3   5   14.57    1.89
   2  -3   4  239.58    6.24
   2   3  -4  268.24   10.12
   2  -3   4  236.56    6.05
  -2  -3  -4  264.34    9.87
  -2   3   4  239.43    5.82
  -2   3   3  410.58    7.32
   2   3  -3  419.00   11.50
  -2  -3  -3  419.31   11.53
   2   3  -2  504.47    7.85
   2   3  -2  489.12   11.37
  -2   3   1  619.00   12.00
   2   3  -1  622.07   11.96
  -2   3   0  258.23    7.76
   2   3   0  256.08    7.41
   2   3   1  638.88   11.32
  -2   3  -1  607.24   12.18
  -2   3  -2  495.57   11.69
   2   3   2  486.43   10.10
   2   3   3  410.98    7.71
  -2   3  -3  418.18   11.63
  -2  -3   3  401.25    7.22
   2   3   4  243.21    6.48
  -2   3  -4  244.32    9.73
   2   3   4  239.82    6.30
  -2  -3   4  257.73    6.38
   2  -3  -4  241.41    5.99
   2   3   5   12.77    1.89
  -2  -3   5   14.64    1.80
   2   3   5   14.83    1.76
  -2   3  -5   12.85    2.79
   2  -3  -5   15.89    2.82
   2  -3  -5   16.01    1.64
   2   3   6   46.36    3.40
   2   3   6   47.82    3.26
   2  -3  -6   46.00    4.95
  -2   3  -6   45.08    5.04
  -2  -3   6   43.90    3.29
   2  -3  -7   77.73    6.92
   2   3   7   69.28    4.36
   2   3   7   67.87    3.90
  -2   3  -7   66.05    6.32
  -2  -3   7   73.68    4.44
   2   3   8   14.67    2.30
  -2  -3   8   15.32    2.31
   2  -3  -8   19.10    3.02
   2   3   9   28.58    2.94
   2  -3  -9   28.87    3.33
   2   3   9   25.17    2.64
  -2  -3   9   32.02    3.07
   2   3  10    1.66    1.02
  -2  -3  10    1.60    1.03
   2   3  10    1.02    0.78
   2  -3 -10   -0.30    1.28
   2  -4  10   31.91    2.80
  -2   4   9   58.63    3.90
   2  -4   9   68.30    4.50
  -2   4   8   28.92    2.68
   2  -4   8   35.17    3.65
  -2   4   8   30.11    3.03
   2  -4   7  261.87    7.73
  -2   4   7  278.12    7.85
  -2   4   6    4.86    1.43
   2  -4   6    4.45    1.06
  -2  -4  -6    3.82    1.81
   2   4  -6    6.17    2.80
  -2  -4  -5  109.39    7.28
   2   4  -5  102.35    7.31
   2  -4   5  106.02    4.71
  -2   4   5  108.36    4.55
  -2  -4  -4  234.38   10.17
   2  -4   4  243.86    6.75
   2   4  -4  232.85    9.85
  -2   4   4  245.41    6.49
  -2  -4  -3  177.63    8.34
  -2   4   3  179.07    5.46
   2   4  -3  184.70    8.00
   2  -4   3  175.88    5.51
   2   4  -2  610.51   13.41
   2  -4   2  612.08    9.75
   2  -4   2  607.08    9.92
  -2   4   2  595.96    9.75
   2  -4   1 2065.25   17.53
   2   4  -1 2053.08   17.35
  -2   4   1 2016.98   17.74
   2  -4   0    2.94    0.99
   2   4   0    3.59    0.89
   2   4   0    4.96    1.13
   2   4   0    1.55    1.09
   2   4   0    3.04    1.07
  -2   4   0    6.31    1.78
   2   4   1 2103.23   21.34
   2  -4  -1 2063.90   17.53
   2   4   1 2071.20   17.20
  -2   4  -1 2029.40   25.59
   2   4   1 2063.07   17.76
   2   4   2  614.61    9.68
   2   4   2  625.88   10.10
  -2   4  -2  623.96   14.79
  -2  -4   2  599.76    8.91
   2   4   3  173.60    5.47
   2   4   3  182.29    5.76
   2   4   3  171.14    5.39
  -2   4  -3  176.58    8.28
  -2  -4   3  183.93    5.33
  -2   4  -4  251.05   10.74
   2   4   4  231.41    6.70
  -2  -4   4  243.41    6.65
   2   4   4  244.79    6.93
   2  -4  -4  230.47    6.22
  -2  -4   5  114.89    5.00
   2   4   5  106.89    4.84
  -2   4  -5  116.23    7.91
   2   4   5  113.00    5.13
   2  -4  -5  100.72    4.31
  -2  -4   6    2.74    1.23
   2   4   6    3.41    1.22
  -2   4  -6    1.85    2.05
   2   4   7  269.49    8.66
   2   4   7  264.39    7.91
  -2  -4   7  268.15    8.42
   2   4   8   31.10    3.12
   2  -4  -8   33.32    3.83
  -2  -4   8   33.17    3.19
   2   4   9   57.37    3.94
   2   4   9   62.57    3.64
   2  -4  -9   65.24    4.62
  -2  -4   9   59.57    3.92
   2   4  10   28.58    2.38
  -2  -4  10   34.34    2.63
   2  -4 -10   28.21    2.75
  -2   5   9    5.74    1.37
   2   5  -9    7.00    1.40
   2  -5   9    9.57    1.84
  -2   5   8   20.49    2.50
  -2   5   8   19.78    2.21
   2  -5   8   26.50    3.06
  -2   5   7   23.61    2.62
   2  -5   7   23.33    2.46
   2  -5   7   24.88    3.05
  -2   5   6   70.19    4.05
   2  -5   6   64.64    4.01
   2  -5   6   71.56    4.85
  -2  -5  -5  143.73    8.71
   2   5  -5  128.80    8.15
  -2   5   5  129.19    5.38
   2  -5   5  130.15    5.60
  -2  -5  -4  377.30   13.61
  -2   5   4  390.30    8.96
   2   5  -4  408.81   13.23
   2  -5   4  374.32    9.12
   2  -5   4  404.30    9.98
   2   5  -3  578.19   14.53
   2   5  -3  598.79   11.08
   2  -5   3  594.54   11.08
  -2  -5  -3  577.80   16.29
  -2   5   3  584.58   10.67
   2  -5   3  589.38   11.18
  -2  -5  -2   43.05    4.37
  -2   5   2   42.10    3.00
   2  -5   2   37.74    2.84
   2   5  -2   41.88    3.04
   2   5  -2   40.93    3.82
  -2   5   1  341.00    8.05
   2   5  -1  330.61    9.65
   2   5  -1  329.90    7.79
   2  -5   1  323.90    7.83
  -2   5   0  686.00   11.49
  -2   5   0  710.79   16.84
   2  -5   0  687.91   11.32
   2   5   0  696.89   11.22
   2   5   0  681.06   11.33
   2  -5  -1  325.84    7.97
   2   5   1  321.07    7.69
   2   5   1  331.89    8.05
  -2  -5   1  327.13    6.91
   2   5   2   38.20    2.68
   2   5   2   42.45    2.97
  -2   5  -2   38.31    4.20
   2   5   2   41.40    2.95
  -2  -5   2   42.08    2.67
  -2  -5   3  588.63   10.35
   2   5   3  588.35   11.34
   2   5   3  562.23   10.51
  -2   5  -3  611.56   17.16
   2   5   4  372.98    9.21
   2   5   4  367.36    9.05
  -2  -5   4  360.51    8.74
   2  -5  -4  385.96    8.41
  -2   5  -4  378.92   14.17
   2   5   5  134.38    5.87
   2   5   5  130.10    5.73
  -2  -5   5  129.45    5.59
  -2   5  -5  133.51    8.89
   2   5   6   69.36    4.30
  -2  -5   6   74.73    4.44
   2   5   7   25.33    2.89
   2   5   7   19.97    2.45
  -2  -5   7   26.31    2.88
   2   5   8   25.49    2.75
   2  -5  -8   26.87    3.32
  -2  -5   8   26.59    2.73
  -2  -5   9    6.74    1.51
   2   5   9    9.05    1.58
   2  -5  -9    8.40    1.95
   2  -6   9   32.87    2.54
  -2   6   8   67.39    3.63
   2   6  -8   72.06    3.78
   2  -6   8   74.54    4.27
  -2   6   8   70.06    3.97
  -2   6   7  170.88    6.22
   2  -6   7  163.77    6.12
   2   6  -7  175.44    6.40
   2  -6   7  189.42    7.15
   2  -6   6  256.91    8.50
   2  -6   6  240.25    7.77
   2   6  -6  244.22    7.85
  -2   6   6  264.11    7.91
   2  -6   5  249.59    8.00
   2   6  -5  276.42    8.33
   2  -6   5  273.31    8.58
  -2   6   5  260.78    7.94
  -2  -6  -4  129.76    8.43
  -2   6   4  131.28    5.63
   2  -6   4  126.51    5.78
   2   6  -4  136.16    5.86
   2  -6   4  143.96    5.98
  -2   6   3   40.01    3.24
   2  -6   3   40.05    3.31
   2   6  -3   34.80    3.12
  -2  -6  -3   36.90    4.56
  -2   6   2  466.04   10.22
   2  -6   2  440.89   10.25
   2   6  -2  460.07   10.26
  -2  -6  -2  456.77   14.79
  -2   6   1   18.48    2.30
   2  -6   1   18.56    2.26
   2   6  -1   19.99    2.31
   2   6  -1   16.01    2.07
   2  -6   0  524.37   11.02
   2   6   0  522.01   10.68
  -2   6   0  532.79   10.94
   2   6   0  528.22   11.06
   2   6   1   17.98    2.32
   2  -6  -1   18.66    2.35
   2   6   1   21.53    2.43
  -2  -6   1   23.10    2.16
  -2   6  -1   18.04    3.01
  -2   6  -1   21.03    2.35
  -2   6  -2  453.83   15.63
   2   6   2  471.13   10.38
  -2  -6   2  466.74    9.49
   2   6   2  474.42   10.75
   2   6   3   42.48    3.37
   2   6   3   38.54    3.13
  -2   6  -3   41.64    5.08
  -2  -6   3   36.33    2.89
   2   6   4  132.90    5.93
   2   6   4  125.18    5.58
  -2   6  -4  121.43    8.48
  -2  -6   4  129.86    5.51
   2   6   5  257.32    8.20
   2   6   5  246.00    8.01
  -2  -6   5  263.20    8.02
   2   6   6  257.19    8.07
  -2  -6   6  253.53    8.01
   2   6   7  167.65    6.63
  -2  -6   7  176.25    6.50
   2  -6  -7  182.82    7.88
   2   6   7  172.81    6.23
   2   6   8   70.99    4.07
   2  -6  -8   73.26    4.66
  -2  -6   8   77.97    4.09
   2   6   9   27.10    2.27
  -2  -6   9   35.37    2.46
   2  -6  -9   29.91    2.65
   2  -7   7   10.60    1.64
   2   7  -7   11.35    1.70
  -2   7   7   11.97    1.64
   2  -7   7   15.90    1.76
  -2   7   6   71.26    4.06
   2  -7   6   66.74    3.98
   2   7  -6   59.01    3.70
   2  -7   6   68.95    3.87
  -2   7   5   18.79    2.39
   2  -7   5   18.88    2.30
   2   7  -5   20.51    2.42
  -2   7   4  144.99    6.04
   2   7  -4  141.25    6.07
   2  -7   4  147.15    6.27
   2   7  -3   45.08    3.58
   2  -7   3   41.81    3.52
  -2   7   3   47.51    3.60
  -2   7   2   11.28    2.15
   2   7  -2   10.18    1.85
   2  -7   2   11.82    2.08
   2   7  -2   10.91    1.96
  -2  -7  -2    7.27    2.52
   2   7  -1   18.61    2.32
   2  -7   1   19.53    2.52
   2   7  -1   23.46    2.55
  -2  -7  -1   17.30    3.06
  -2   7   1   23.07    2.67
   2  -7   0   10.29    1.97
  -2   7   0   11.13    2.02
   2   7   0   14.00    2.17
   2   7   0   14.47    2.31
  -2  -7   0   11.15    2.35
   2   7   1   19.68    2.48
  -2   7  -1   15.79    2.27
  -2  -7   1   22.94    2.31
   2   7   1   21.95    2.58
  -2  -7   2   11.46    1.71
   2   7   2   13.36    2.38
  -2   7  -2    8.46    1.94
   2   7   3   44.82    3.36
   2   7   3   43.45    3.53
  -2   7  -3   41.70    3.38
  -2  -7   3   44.41    3.27
   2   7   4  144.80    5.88
   2   7   4  154.34    6.42
  -2   7  -4  138.65    5.88
   2  -7  -4  151.50    6.67
  -2  -7   4  139.69    5.69
   2   7   5   19.26    2.37
   2  -7  -5   21.38    2.72
   2   7   5   21.66    2.47
  -2  -7   5   21.90    2.50
  -2   7  -5   21.42    2.35
   2   7   6   66.25    3.90
   2  -7  -6   68.82    4.52
  -2  -7   6   71.54    4.12
   2   7   7   15.36    1.97
   2   7   7   10.32    1.52
   2  -7  -7   14.53    2.31
  -2  -7   7   12.76    1.78
  -2  -7   8    4.88    1.22
   2   7   8    5.14    1.25
   2  -7  -8    6.30    1.28
   2  -8   6    9.87    1.49
  -2   8   6    9.80    1.53
   2   8  -6    9.02    1.47
  -2   8   5   44.51    3.10
   2  -8   5   46.06    3.17
   2   8  -5   47.16    3.16
   2  -8   4    3.97    1.36
  -2   8   4    4.85    1.43
   2   8  -4    2.72    1.36
  -2   8   3   12.47    1.68
  -2   8   3   13.78    2.05
   2  -8   3   14.04    2.25
   2   8  -3   14.70    2.21
   2  -8   2  154.06    6.40
   2   8  -2  169.20    6.59
   2   8  -2  174.93    6.31
  -2   8   2  170.47    6.46
  -2   8   1  283.68    8.33
   2  -8   1  277.51    8.65
   2   8  -1  291.69    8.71
   2   8  -1  296.17    8.59
  -2   8   0    1.87    1.27
   2   8   0    2.40    1.22
   2   8   0    1.34    1.30
   2   8   1  291.76    8.82
  -2   8  -1  290.83    8.41
  -2   8  -2  162.22    6.24
  -2  -8   2  158.06    5.68
   2   8   2  172.79    6.80
  -2   8  -3   12.10    1.87
   2   8   3   14.22    2.24
  -2  -8   3   16.12    1.95
  -2  -8   4    5.64    1.22
   2   8   4    5.46    1.64
  -2   8  -4    3.04    1.01
  -2  -8   5   45.10    3.04
   2   8   5   46.21    3.25
  -2  -8   6   10.23    1.48
   2   8   6    9.37    1.47
   2   8   6   11.50    1.62
  -2   9   5   12.73    1.46
  -2   9   4   68.28    3.45
   2  -9   4   68.44    3.58
   2   9  -4   64.61    3.32
  -2   9   3   18.63    1.95
  -2   9   3   16.66    1.80
   2   9  -3   16.61    1.92
   2  -9   3   18.47    2.12
   2   9  -2   81.18    4.13
  -2   9   2   78.67    3.98
  -2   9   2   76.45    3.75
  -2   9   1   39.54    2.86
   2   9  -1   43.76    3.08
   2   9  -1   41.82    3.15
   2   9   0   41.07    3.06
  -2   9   0   29.78    2.58
  -2   9  -1   39.99    2.86
   2   9   1   38.58    3.12
  -2   9  -2   76.84    3.77
   2   9   2   85.46    4.36
   2   9   3   18.58    2.10
   2   9   4   70.93    3.62
   3   0   0   -0.03    0.91
   3   0   1 2065.26   21.33
  -3   0  -1 2072.59   14.95
  -3   0  -2  493.08    9.40
   3   0  -2  491.29   11.53
   3   0   2  498.03   10.88
   3   0   3 1495.58   13.67
  -3   0  -3 1501.74   17.62
   3   0   3 1453.46   13.85
   3   0  -3 1452.11   21.96
   3   0  -3 1474.46   13.64
   3   0  -3 1483.68   13.80
   3   0   4 2290.06   17.98
   3   0   4 2295.17   18.79
   3   0   4 2347.06   18.91
   3   0  -4 2326.50   21.60
   3   0  -4 2314.95   30.90
   3   0   4 2348.75   20.81
  -3   0   4 2344.52   19.72
   3   0   5  229.82    6.38
   3   0   5  227.41    6.32
   3   0   5  243.25    6.81
   3   0  -5  232.44    7.28
   3   0  -5  205.69   10.27
  -3   0  -5  239.70    8.35
   3   0  -5  237.52   10.62
   3   0   5  225.63    7.06
  -3   0   5  237.67    6.95
   3   0   6    7.20    1.65
  -3   0   6    7.53    1.75
   3   0  -6    5.14    1.61
   3   0   6    5.47    1.34
   3   0   6    5.62    1.46
   3   0  -6    5.92    2.38
  -3   0  -6    6.67    1.64
   3   0  -6    4.45    2.46
   3   0   6    5.54    1.35
   3   0   7   88.12    4.80
   3   0   7   77.59    4.10
   3   0  -7   74.43    7.38
   3   0  -7   98.37    8.17
   3   0   7   78.74    4.65
  -3   0   7   86.03    4.95
   3   0  -7   85.18    4.97
   3   0   7   81.71    4.56
   3   0   8  142.94    5.44
   3   0   8  131.70    6.05
   3   0   8  125.24    5.78
  -3   0   8  146.52    6.51
   3   0   9   25.93    2.73
  -3   0   9   27.37    2.99
   3   0  10   27.91    2.72
  -3   0  10   29.11    2.78
  -3   0  11   68.02    3.27
  -3   1  10   10.03    1.80
   3  -1  10   12.43    1.89
  -3   1   9    4.43    1.57
   3  -1   9    5.12    1.66
   3  -1   9    3.38    1.51
   3  -1   8  231.34    6.89
   3  -1   8  227.63    8.31
   3  -1   8  233.80    8.07
  -3   1   8  223.90    8.15
   3  -1   7   59.97    3.60
   3   1  -7   58.32    6.90
  -3  -1  -7   70.28    5.67
   3  -1   7   68.55    4.36
   3  -1   7   66.04    4.67
  -3   1   7   72.63    4.61
   3  -1   6  183.82    6.45
   3  -1   6  163.69    6.98
   3   1  -6  165.56   10.40
  -3  -1  -6  169.92    8.33
   3  -1   6  168.65    5.76
  -3   1   6  160.19    6.45
   3  -1   5   37.05    2.76
   3  -1   5   36.15    2.61
   3   1  -5   36.08    4.46
   3  -1   5   37.58    3.36
  -3  -1  -5   36.10    3.64
   3  -1   4  599.64    9.57
  -3  -1  -4  610.74   13.69
   3  -1   4  606.82    9.85
   3   1  -4  594.07   16.34
   3  -1   4  608.75   11.51
   3  -1   3  386.69    8.38
   3   1  -3  403.95   12.17
   3  -1   3  390.54    7.16
   3   1  -3  395.80    7.30
  -3  -1  -3  392.34   10.22
   3   1  -2  286.45    9.41
   3   1  -1  140.35    6.21
   3  -1   1  131.79    5.13
   3  -1   0  844.30   12.94
  -3   1   0  866.69   10.41
   3   1   1  138.36    5.86
   3  -1  -1  131.95    5.30
  -3   1  -1  134.76    4.68
   3  -1  -2  288.92    8.30
  -3   1  -2  284.38    7.71
  -3   1  -2  290.21    5.66
   3   1   2  277.65    8.42
   3   1   3  395.84    7.60
   3   1   3  386.85    7.16
   3  -1  -3  397.12    8.88
   3  -1  -3  390.06   10.40
   3  -1  -3  375.26   10.55
   3  -1  -3  383.93    7.27
   3   1   4  590.28    9.30
   3  -1  -4  611.24   11.89
   3   1   4  590.08    9.90
   3   1   4  606.92    9.45
   3  -1  -4  602.52   15.04
   3   1   4  600.17    9.58
   3  -1  -4  611.62    9.38
   3   1   4  584.84    9.70
   3  -1  -4  599.54   14.86
   3  -1  -4  610.81    9.73
  -3  -1   4  601.81    9.83
   3   1   5   36.66    2.67
   3   1   5   36.12    2.70
   3  -1  -5   34.87    3.24
   3   1   5   36.39    2.70
   3  -1  -5   34.16    4.29
   3   1   5   34.00    2.63
   3  -1  -5   31.20    4.26
  -3  -1   5   33.20    2.64
   3   1   6  172.33    6.14
   3   1   6  173.35    6.28
   3  -1  -6  172.17    7.15
   3  -1  -6  155.66    9.60
   3   1   6  172.53    6.03
   3   1   6  165.52    5.84
   3  -1  -6  174.33   10.17
  -3  -1   6  167.50    6.30
   3   1   7   65.35    4.15
   3  -1  -7   67.91    4.73
   3  -1  -7   59.85    6.29
   3   1   7   71.06    4.43
   3   1   7   63.27    3.78
   3  -1  -7   63.33    6.63
  -3  -1   7   66.48    4.34
   3   1   8  219.02    6.87
   3   1   8  236.31    8.03
   3  -1  -8  236.02    8.53
  -3  -1   8  216.02    7.79
   3   1   8  229.88    7.82
   3   1   9    3.86    1.60
  -3  -1   9    4.45    1.56
  -3  -1  10   10.09    1.73
   3   1  10   11.23    1.71
  -3   2  10    3.16    1.19
   3  -2  10    2.10    0.94
   3  -2   9   37.60    3.25
   3  -2   9   37.46    3.44
  -3   2   9   35.80    3.19
   3  -2   8   39.13    3.36
   3  -2   8   37.66    3.79
  -3   2   8   43.56    3.82
   3  -2   7  167.41    6.71
  -3  -2  -7  172.08    9.55
   3  -2   7  163.92    7.61
  -3   2   7  175.54    7.18
   3  -2   6  355.09    8.38
   3  -2   6  351.82    9.14
  -3  -2  -6  353.12   12.92
  -3  -2  -5   40.99    4.29
   3  -2   5   49.28    3.08
   3  -2   5   49.09    3.25
   3   2  -5   54.46    5.47
   3  -2   5   39.11    3.63
   3  -2   4   23.88    2.07
   3   2  -4   24.21    3.57
   3  -2   4   20.75    2.42
   3  -2   4   22.43    2.08
  -3  -2  -3 1781.02   24.44
   3  -2   3 1830.23   15.89
   3   2  -3 1794.01   26.40
   3  -2   3 1751.43   18.97
   3  -2   2  796.17   11.66
   3  -2   2  777.98    9.73
   3   2  -2  802.30    9.99
   3   2  -1   72.41    4.75
   3   2   0  600.01   12.98
  -3   2   0  606.27   10.90
   3  -2   0  605.43    9.84
   3   2   1   74.84    4.60
   3  -2  -1   72.33    3.63
  -3   2  -1   75.63    4.16
   3  -2  -2  765.07   12.38
   3   2   2  793.26   10.57
   3   2   2  795.01   10.38
   3  -2  -2  785.00   12.33
   3   2   2  785.62    9.97
  -3   2  -2  801.48   14.35
   3   2   2  790.33   14.64
   3   2   3 1787.14   16.04
   3  -2  -3 1831.20   20.30
   3   2   3 1834.87   17.00
   3  -2  -3 1732.11   20.86
   3  -2  -3 1808.85   21.84
  -3   2  -3 1779.47   23.52
  -3  -2   3 1767.07   15.17
   3  -2  -3 1789.64   16.29
   3   2   4   23.01    2.07
   3   2   4   25.79    2.25
   3  -2  -4   24.85    2.84
   3  -2  -4   27.33    2.10
   3  -2  -4   24.17    2.91
  -3   2  -4   24.19    3.12
   3  -2  -4   20.18    2.77
   3   2   4   24.53    2.08
  -3  -2   4   27.89    2.24
   3  -2  -4   24.06    2.11
   3   2   5   48.41    3.20
   3   2   5   51.98    3.05
   3   2   5   46.57    3.05
   3   2   5   48.10    3.26
   3  -2  -5   53.09    4.80
  -3   2  -5   45.54    4.66
   3  -2  -5   43.21    4.56
  -3  -2   5   46.42    3.09
   3  -2  -5   46.03    3.06
   3  -2  -5   41.14    3.89
   3   2   6  343.68    8.91
   3   2   6  342.73    8.74
   3   2   6  347.75    8.84
   3  -2  -6  368.57   11.32
  -3   2  -6  353.08   13.63
   3  -2  -6  327.35   13.68
  -3  -2   6  362.22    9.21
   3   2   7  173.64    6.74
   3   2   7  173.57    6.66
   3  -2  -7  182.83    8.14
   3   2   7  171.93    6.35
   3  -2  -7  175.94   11.09
  -3   2  -7  179.18   10.52
  -3  -2   7  175.15    6.84
   3   2   8   37.62    3.41
   3   2   8   38.87    3.04
   3   2   8   39.31    3.40
   3  -2  -8   38.94    3.89
  -3  -2   8   43.33    3.64
   3   2   9   34.99    3.05
   3  -2  -9   38.19    3.58
  -3  -2   9   41.49    3.39
   3   2   9   38.55    3.24
  -3  -2  10    0.78    0.96
   3   2  10    2.43    0.94
  -3   3  10    3.70    1.10
   3  -3  10    0.96    1.26
  -3   3   9    7.59    1.73
   3  -3   9    7.26    1.92
   3  -3   8   21.71    3.00
  -3   3   8   18.42    2.69
   3  -3   7   12.29    2.33
   3   3  -6  135.85    9.70
   3  -3   6  108.99    6.27
  -3  -3  -6  127.54    8.30
  -3  -3  -5   80.70    6.31
   3  -3   5   70.32    4.89
   3   3  -5   82.79    6.96
  -3   3   4    8.83    1.38
  -3  -3  -4    8.18    1.94
   3   3  -4   11.28    2.64
   3  -3   4    7.92    1.76
  -3  -3  -3  163.25    8.19
  -3   3   3  171.93    5.07
   3   3  -3  173.49    8.64
   3   3  -3  172.10    5.27
   3  -3   3  175.56    6.42
   3   3  -2   65.54    5.05
   3   3  -2   64.23    3.15
  -3   3   2   65.24    3.19
   3  -3   2   70.06    3.69
   3   3  -1  462.71   12.33
   3   3  -1  478.01    8.28
   3  -3   1  492.01    8.95
   3   3   0  377.64   10.85
   3   3   0  381.36    7.38
  -3   3   0  401.87   10.37
   3   3   1  474.20   11.79
   3   3   1  488.85    8.36
  -3   3  -1  497.89   11.96
   3  -3  -1  493.26    9.55
   3   3   1  504.33    8.80
   3   3   2   67.07    3.43
   3   3   2   66.21    3.31
  -3   3  -2   69.18    4.73
   3   3   2   69.34    3.16
   3  -3  -2   65.95    3.95
   3   3   2   66.82    4.57
   3   3   3  171.51    5.27
   3   3   3  169.70    5.66
   3  -3  -3  157.94    6.57
  -3   3  -3  170.03    7.97
  -3  -3   3  177.35    5.06
  -3  -3   4   10.16    1.50
   3   3   4   10.74    1.50
   3  -3  -4   11.49    2.39
   3   3   4    9.09    1.55
  -3   3  -4    6.49    2.08
   3  -3  -4    9.55    1.49
   3   3   5   82.48    4.24
   3   3   5   81.27    4.35
   3   3   5   79.30    3.70
  -3   3  -5   77.26    6.34
  -3  -3   5   81.52    4.16
   3  -3  -5   82.31    4.09
   3  -3  -5   71.56    5.27
   3   3   6  127.48    5.62
   3  -3  -6  117.97    6.91
  -3   3  -6  123.60    8.48
  -3  -3   6  128.85    5.62
   3   3   6  125.65    5.57
   3   3   7   12.67    2.20
   3   3   7   13.47    1.93
   3  -3  -7   12.79    2.62
   3   3   7   10.15    1.82
  -3  -3   7   14.73    2.01
   3   3   8   19.67    2.55
   3   3   8   22.08    2.32
   3  -3  -8   23.71    3.36
   3   3   8   20.39    2.31
  -3  -3   8   20.11    2.54
   3   3   9    7.61    1.69
  -3  -3   9    8.28    1.68
   3  -3  -9    8.84    2.16
   3   3   9    7.29    1.31
   3   3  10    2.55    1.09
  -3  -3  10    2.48    1.01
   3  -4  10   -0.81    0.91
   3  -4   9   39.22    3.39
  -3   4   9   36.51    3.03
   3  -4   8   73.70    5.08
  -3   4   8   68.69    4.43
   3  -4   7   18.06    3.03
   3   4  -6   96.07    8.19
  -3   4   6   87.14    4.19
   3  -4   6   89.40    5.86
  -3  -4  -6   90.95    7.25
  -3  -4  -5  223.30   11.04
  -3   4   5  198.58    6.15
   3   4  -5  203.89   10.88
   3  -4   5  190.44    7.97
  -3   4   4   86.34    4.04
   3   4  -4   85.84    6.64
  -3  -4  -4   87.05    6.74
   3   4  -4   94.70    4.08
   3  -4   4   88.40    4.33
   3  -4   4   90.82    5.16
  -3  -4  -3  606.10   16.96
   3   4  -3  601.20   16.25
  -3   4   3  585.55   10.25
   3   4  -3  605.20   10.03
   3  -4   3  568.62   10.59
   3  -4   3  586.67   11.97
  -3   4   2  129.42    4.87
   3   4  -2  129.43    7.19
   3   4  -2  136.43    4.74
   3  -4   2  132.68    5.03
   3  -4   2  136.73    5.33
   3   4  -1   19.13    2.62
  -3   4   1   17.16    1.91
   3   4  -1   17.71    1.78
   3  -4   1   17.82    1.90
   3   4  -1   18.45    1.92
   3   4  -1   16.55    1.77
   3  -4   1   21.01    2.01
   3   4   0  348.93   10.90
   3   4   0  343.75    7.97
   3   4   0  349.12    7.49
   3  -4   0  347.22    7.89
  -3   4   0  341.99   11.03
   3   4   0  339.14    7.49
   3   4   1   18.38    2.49
   3   4   1   19.78    1.97
   3   4   1   14.83    1.89
   3  -4  -1   18.27    2.18
  -3   4  -1   17.65    2.66
   3   4   1   19.12    1.92
   3   4   2  138.53    5.38
   3  -4  -2  132.71    5.75
   3   4   2  133.26    4.79
  -3   4  -2  130.95    7.27
   3   4   2  134.84    6.66
   3   4   3  577.26    9.93
   3   4   3  603.14   11.64
  -3   4  -3  592.95   16.14
  -3  -4   3  587.65    9.78
   3   4   4   86.21    3.84
   3   4   4   95.11    4.86
   3  -4  -4   74.08    5.26
  -3   4  -4   88.39    6.61
  -3  -4   4   91.95    4.25
   3  -4  -4   90.19    4.33
   3   4   5  204.89    7.20
  -3   4  -5  204.74   10.71
  -3  -4   5  193.94    6.54
   3  -4  -5  203.82    6.66
   3   4   6   81.01    4.69
   3   4   6   83.02    4.79
   3  -4  -6   82.59    6.07
  -3   4  -6   78.49    7.31
  -3  -4   6   84.96    4.62
   3  -4  -6   93.13    4.56
   3   4   7   16.26    2.38
   3   4   7   15.52    2.13
   3  -4  -7   16.51    2.98
  -3  -4   7   19.82    2.50
   3   4   8   65.65    4.20
   3   4   8   68.46    3.92
   3  -4  -8   64.40    5.00
  -3  -4   8   70.23    4.25
   3   4   9   37.45    2.96
   3  -4  -9   36.31    3.47
  -3  -4   9   37.78    2.98
   3   4  10   -0.41    0.61
  -3  -4  10   -2.35    0.77
   3   5  -9   13.30    1.68
   3  -5   9   12.40    1.84
  -3   5   9   14.79    1.79
  -3   5   8    7.79    1.65
   3  -5   8    9.98    1.85
  -3   5   7   61.45    3.59
   3  -5   7   64.79    4.71
  -3   5   6    8.96    1.78
   3  -5   6   11.31    2.34
  -3   5   5   85.39    4.43
   3   5  -5   77.70    6.75
   3  -5   5   86.61    4.62
   3  -5   5   85.46    5.28
  -3  -5  -4   93.32    7.35
   3   5  -4   72.32    6.16
   3  -5   4   73.03    4.26
   3  -5   4   87.59    5.09
  -3   5   4   82.37    4.24
   3   5  -3  148.16    8.36
   3  -5   3  146.13    5.98
   3   5  -3  149.16    5.92
  -3   5   3  145.09    5.56
  -3  -5  -3  142.07    8.84
   3  -5   3  144.70    6.08
  -3  -5  -2  793.28   20.16
   3   5  -2  778.17   11.62
   3  -5   2  746.40   13.07
   3   5  -2  775.05   13.01
  -3   5   2  771.73   12.84
   3  -5   2  792.14   12.95
   3   5  -2  762.96   17.83
   3   5  -1  335.69   11.29
   3   5  -1  343.10    7.87
   3  -5   1  315.93    8.36
   3   5  -1  333.70    8.32
  -3   5   1  327.92    8.38
   3   5   0  128.51    6.74
  -3   5   0  115.16    5.09
  -3   5   0  114.61    7.18
   3  -5   0  112.62    5.06
   3   5   0  116.70    4.91
   3   5   0  104.87    4.98
   3   5   1  307.35    8.63
  -3   5  -1  322.83   12.13
   3   5   1  332.40    8.21
   3   5   1  326.52   10.44
   3   5   2  781.59   13.87
   3   5   2  736.71   11.81
   3   5   2  763.98   12.56
  -3   5  -2  734.79   19.00
   3  -5  -2  773.04   14.16
   3   5   3  141.98    5.12
   3   5   3  146.22    6.22
   3  -5  -3  144.86    6.84
  -3   5  -3  136.84    8.60
  -3  -5   3  145.76    5.15
   3   5   4   86.43    4.91
   3  -5  -4   77.19    5.48
  -3   5  -4   80.40    6.81
  -3  -5   4   83.13    4.20
   3  -5  -4   78.14    4.23
   3  -5  -5   77.99    5.75
   3   5   5   89.18    5.04
  -3  -5   5   82.96    4.43
   3  -5  -5   87.87    4.50
  -3  -5   6    8.64    1.84
   3   5   6    8.50    1.85
   3  -5  -6   11.92    2.83
   3   5   6   12.22    1.98
   3  -5  -6    8.20    1.66
   3   5   7   63.79    4.26
   3   5   7   62.73    4.05
   3  -5  -7   64.52    5.20
  -3  -5   7   60.02    3.92
  -3  -5   8   10.29    1.72
   3   5   8    9.01    1.59
   3  -5  -8    5.86    1.94
   3   5   8   11.68    1.78
   3   5   9   12.35    1.71
   3  -5  -9   14.87    2.16
  -3  -5   9   13.94    1.70
  -3   6   8    8.47    1.40
   3   6  -8    8.71    1.53
   3  -6   8    6.85    1.43
  -3   6   7  193.63    6.00
   3   6  -7  197.63    6.61
   3  -6   7  203.07    7.14
  -3   6   6   75.10    4.09
   3   6  -6   82.39    4.65
   3  -6   6   85.68    4.93
  -3   6   5  156.00    5.97
   3  -6   5  158.53    6.27
   3   6  -5  173.38    6.72
   3  -6   5  171.41    6.91
  -3   6   4  355.91    9.10
   3  -6   4  371.55    9.76
   3   6  -4  379.97   10.00
   3  -6   4  381.03    9.98
  -3   6   3  199.85    7.01
   3  -6   3  197.20    7.25
  -3  -6  -3  193.11   10.84
   3   6  -3  205.29    7.36
  -3  -6  -2  668.28   19.51
  -3   6   2  645.46   12.51
   3  -6   2  652.60   12.99
   3   6  -2  655.88   12.71
  -3   6   1  462.78   10.76
   3  -6   1  435.98   10.65
   3   6  -1  448.35   10.45
  -3   6   0    2.59    1.44
   3   6   0    1.02    1.06
   3   6   0    1.75    1.39
   3   6   1  454.64   11.25
  -3   6  -1  470.91   11.03
  -3   6  -1  431.33   15.49
   3   6   1  438.71   10.26
   3   6   2  654.76   13.56
  -3   6  -2  649.51   19.25
   3   6   2  646.77   12.53
   3   6   3  199.65    7.55
   3  -6  -3  189.35    7.63
  -3   6  -3  201.91   11.12
   3   6   4  365.21   10.19
   3  -6  -4  368.11   11.26
  -3  -6   4  358.28    8.67
   3  -6  -4  366.37    8.96
   3   6   5  169.65    6.88
   3  -6  -5  167.70    7.84
  -3  -6   5  165.05    6.05
   3  -6  -5  154.64    5.65
   3   6   6   77.74    4.49
   3   6   6   81.27    4.66
   3  -6  -6   77.49    5.34
  -3  -6   6   75.07    4.14
   3   6   7  195.98    6.66
   3   6   7  194.29    6.46
   3  -6  -7  214.59    8.30
  -3  -6   7  201.16    6.33
  -3  -6   8    8.17    1.36
   3   6   8    6.17    1.47
   3  -6  -8    6.96    1.65
   3   6   8    7.18    1.14
  -3   7   7   10.87    1.47
   3   7  -7   13.16    1.68
  -3   7   6   16.16    1.95
   3   7  -6   15.63    2.12
   3  -7   6   16.95    1.88
  -3   7   5   19.94    2.20
   3  -7   5   19.51    2.38
   3   7  -5   22.00    2.42
   3  -7   4   10.32    1.77
   3   7  -4    8.06    1.84
  -3   7   4    9.67    1.88
  -3   7   3   62.90    4.06
   3  -7   3   65.36    4.27
   3   7  -3   68.36    4.37
  -3   7   2  127.64    5.82
   3  -7   2  129.38    5.97
   3   7  -2  126.91    5.78
  -3   7   1   15.72    2.42
   3  -7   1   14.47    2.27
   3   7  -1   13.60    2.35
   3   7  -1   16.94    2.36
  -3   7   0  111.81    5.62
   3   7   0  105.15    5.36
   3   7   0  105.49    5.58
  -3   7  -1   14.52    2.45
   3   7   1   15.35    2.37
   3   7   1   16.65    2.49
   3   7   2  139.02    6.42
  -3   7  -2  124.63    5.93
  -3   7  -3   67.48    4.44
   3   7   3   67.81    4.54
  -3  -7   4    9.61    1.67
  -3   7  -4    9.40    1.90
   3  -7  -4    9.02    1.74
   3   7   4    9.21    1.79
   3  -7  -4    6.12    1.38
   3  -7  -5   20.61    2.49
  -3   7  -5   20.49    2.42
  -3  -7   5   19.98    2.09
   3   7   5   20.18    2.59
   3   7   6   15.35    1.92
  -3   7  -6   15.77    1.90
   3  -7  -6   14.74    2.23
  -3  -7   6   16.62    2.02
   3   7   6   17.87    2.10
   3   7   7   11.70    1.65
   3   7   7   13.44    1.50
   3  -7  -7   10.29    1.73
  -3  -7   7   11.69    1.44
  -3   8   5   27.14    2.24
   3   8  -5   23.37    2.15
  -3   8   4   34.45    2.76
   3  -8   4   31.96    2.74
   3   8  -4   33.60    2.89
  -3   8   3  204.51    6.67
   3  -8   3  200.83    6.93
   3   8  -3  217.16    7.08
   3   8  -2   49.93    3.63
  -3   8   2   48.13    3.42
   3   8  -1   22.60    2.45
  -3   8   1   26.96    2.71
   3   8  -1   18.19    2.39
  -3   8   0  196.98    6.99
   3   8   0  196.17    7.11
   3   8   0  201.70    7.13
  -3   8  -1   21.93    2.61
   3   8   1   24.22    2.60
  -3   8  -2   50.21    3.56
   3   8   2   48.11    3.63
   3   8   3  221.59    7.45
  -3   8  -3  201.01    6.74
  -3   8  -4   29.89    2.66
   3   8   4   37.44    3.04
   3   8   5   21.00    2.01
   3   8   5   26.86    2.44
  -3   8  -5   25.24    2.14
  -3   9   3   30.60    2.26
   3   9  -3   32.03    2.53
  -3   9   2   25.53    2.36
  -3   9   2   22.53    1.86
   3   9  -2   22.83    2.25
  -3   9   1   17.16    1.89
   3   9  -1   17.44    2.02
  -3   9   0   83.80    3.93
   3   9   0   89.97    4.12
   3   9   1   18.19    2.15
  -3   9  -1   12.93    1.85
  -3   9  -2   21.88    2.09
   3   9   2   22.84    2.28
  -3   9  -3   32.59    2.28
   3   9   3   34.34    2.60
   4   0   0   10.91    1.70
   4   0   0    8.40    1.91
   4   0   1  491.45   12.38
   4   0  -1  510.44   13.22
   4   0   1  497.58    8.04
   4   0   1  512.12    8.59
   4   0  -1  485.88    8.17
   4   0   1  520.54    9.56
   4   0  -1  509.12    9.70
   4   0   1  494.10    8.25
   4   0  -1  496.93    8.98
   4   0   1  497.31    9.35
   4   0  -1  504.69    8.12
   4   0   2 2128.24   17.77
   4   0  -2 2116.26   28.07
   4   0   2 2130.97   17.99
   4   0  -2 2118.21   20.59
   4   0   2 2068.59   16.64
   4   0  -2 2127.65   18.49
   4   0   2 2104.50   20.23
   4   0  -2 2126.88   17.57
   4   0   2 2202.38   27.09
  -4   0  -2 2051.24   22.12
   4   0   3 3930.04   25.77
   4   0   3 3956.54   25.69
   4   0  -3 3910.92   41.13
   4   0  -3 3853.01   29.30
   4   0  -3 3925.40   25.98
   4   0   3 3863.88   28.91
   4   0  -3 3928.64   25.49
  -4   0   3 3874.69   24.82
   4   0   4   26.64    2.47
   4   0   4   27.44    2.46
   4   0   4   30.72    2.61
   4   0  -4   25.83    3.75
   4   0  -4   27.67    2.52
   4   0   4   24.15    2.71
  -4   0   4   27.50    2.37
   4   0   5  260.76    7.50
   4   0   5  261.63    7.65
   4   0  -5  246.53   12.46
   4   0   5  268.52    8.48
  -4   0   5  257.63    7.76
   4   0   6  448.53   10.20
   4   0   6  447.67   10.62
   4   0   6  450.23   11.34
  -4   0   6  466.62   10.97
   4   0   7  100.61    4.98
   4   0   7  106.04    5.43
   4   0  -7  105.67    5.34
   4   0   7   93.53    5.32
  -4   0   7  110.20    5.52
   4   0   8   63.79    3.88
   4   0   8   62.96    4.18
   4   0   8   63.11    4.15
  -4   0   8   61.30    4.18
   4   0   9   43.07    3.20
  -4   0   9   45.28    3.43
  -4   0  10    5.48    1.22
  -4   1  10   13.24    1.65
  -4   1   9    6.01    1.49
   4  -1   9    5.61    1.42
   4  -1   8   11.59    2.18
   4  -1   8   16.23    2.51
  -4   1   8   17.78    2.56
   4  -1   7  104.71    5.00
   4  -1   7  104.29    5.44
   4  -1   7   96.53    5.74
  -4   1   7  109.47    5.72
   4  -1   6  242.15    7.41
   4   1  -6  240.45    7.52
   4   1  -6  218.08   13.07
   4  -1   6  247.75    8.10
   4  -1   6  248.06    9.06
  -4   1   6  245.65    8.21
  -4   1   5    8.68    1.75
   4   1  -5    1.99    1.19
   4  -1   5    3.66    1.21
   4  -1   5    5.76    1.38
  -4  -1  -5    6.43    2.13
   4   1  -5    5.74    2.37
   4  -1   5    3.04    1.73
   4  -1   4  148.88    5.38
  -4  -1  -4  152.71    7.43
   4   1  -4  136.28    8.93
   4   1  -4  139.53    5.61
   4  -1   4  143.70    6.32
   4  -1   3   15.53    1.86
   4   1  -3   17.81    2.12
  -4  -1  -3   19.70    2.85
   4   1  -3   16.73    1.97
   4   1  -3   17.55    3.33
   4  -1   3   15.92    2.28
   4  -1   2  197.03    5.46
   4   1  -2  191.25    9.08
   4  -1   2  202.43    5.48
   4   1  -2  197.34    6.18
   4   1  -2  197.40    5.76
   4  -1   2  204.40    6.70
   4  -1   1  391.13    7.19
   4  -1   1  397.86    7.28
   4  -1   1  398.05    8.34
   4   1  -1  404.87    8.56
   4   1  -1  392.17    7.80
   4  -1   1  395.69    8.71
   4   1  -1  385.38   12.11
   4  -1   1  420.54   10.91
   4  -1   0  977.50   16.69
   4   1   0  984.44   18.45
   4  -1   0  938.24   10.79
   4   1   0  957.95   13.04
   4  -1   0  957.58   13.13
   4   1   0  934.77   12.08
   4   1   0  955.40   12.32
   4  -1   0  931.80   12.76
   4   1   1  411.02   11.83
   4  -1  -1  397.80   10.95
   4   1   1  404.06    7.60
   4   1   1  393.60    7.90
   4  -1  -1  405.82    8.97
   4   1   1  391.03    7.71
   4  -1  -1  406.43    8.27
   4   1   1  389.88    8.11
   4  -1  -2  189.35    7.96
   4   1   2  196.91    5.78
   4   1   2  200.92    5.75
   4   1   2  199.31    5.48
   4   1   2  190.82    5.85
   4   1   2  205.19    8.51
   4  -1  -2  202.26    5.72
   4   1   3   17.10    2.07
   4   1   3   17.33    1.92
   4  -1  -3   15.78    2.75
   4  -1  -3   16.55    1.86
   4   1   3   15.88    2.05
  -4   1  -3   18.67    2.38
   4  -1  -3   16.10    1.99
   4   1   4  151.77    5.65
   4   1   4  142.94    5.27
   4  -1  -4  148.56    8.34
   4  -1  -4  150.45    6.74
   4  -1  -4  152.56    5.33
   4   1   4  147.69    5.64
  -4   1  -4  156.20    7.79
   4  -1  -4  139.31    5.34
  -4  -1   4  149.10    5.24
   4   1   5    5.56    1.39
  -4  -1   5    6.42    1.45
   4   1   5    4.40    1.43
   4  -1  -5    7.26    2.62
   4  -1  -5    3.81    1.57
   4   1   5    4.00    1.27
  -4   1  -5    4.90    1.65
   4   1   6  247.30    7.68
   4   1   6  250.09    7.86
   4  -1  -6  237.64   12.33
   4  -1  -6  263.61    9.64
   4   1   6  233.56    7.58
  -4   1  -6  254.93   11.76
  -4  -1   6  249.64    7.79
   4   1   6  252.25    7.55
   4   1   7  102.06    5.05
  -4  -1   7  102.74    5.29
   4   1   7   88.59    4.82
   4   1   7   99.81    4.99
   4   1   8   12.20    1.74
   4   1   8   13.64    2.24
  -4  -1   8   14.28    2.18
  -4  -1   9    6.96    1.72
   4   1   9    6.08    1.08
   4   1   9    6.67    1.29
  -4  -1  10   12.26    1.67
  -4   2  10    9.86    1.40
   4  -2   9   33.92    3.12
  -4   2   9   34.20    2.92
   4  -2   8   46.71    4.15
  -4   2   8   55.77    4.06
   4  -2   7   66.17    5.17
  -4   2   7   76.64    4.88
  -4   2   6   22.19    2.86
   4  -2   6   22.05    2.44
  -4  -2  -6   20.54    3.29
   4   2  -6   19.92    4.67
   4  -2   6   19.53    3.07
   4  -2   5    7.72    1.56
  -4  -2  -5   10.32    2.67
   4   2  -5    3.81    2.87
   4  -2   5    8.55    2.26
   4  -2   4  252.69    7.10
  -4  -2  -4  248.99   10.56
   4   2  -4  272.19   12.77
   4   2  -4  244.84    6.98
   4  -2   4  240.63    8.65
   4  -2   3   36.59    2.70
   4   2  -3   36.68    2.80
   4   2  -3   31.14    4.32
   4   2  -3   40.57    2.92
   4  -2   3   37.86    3.35
  -4  -2  -3   46.31    4.51
   4  -2   2  197.82    5.63
   4   2  -2  203.27    9.62
   4   2  -2  192.55    6.02
   4   2  -2  193.09    6.00
   4   2  -2  203.40    5.85
   4  -2   2  197.60    6.86
   4  -2   1  375.58    7.28
   4   2  -1  377.02   12.50
   4  -2   1  365.36    8.06
   4   2  -1  363.78    8.00
   4   2  -1  370.96    7.61
   4  -2   1  370.13    8.78
   4   2   0   19.89    2.75
   4   2   0   23.28    1.96
   4  -2   0   17.20    2.04
   4   2   0   18.68    2.02
   4   2   0   15.99    1.76
   4  -2   0   20.01    2.05
   4  -2   0   19.41    2.31
   4   2   1  355.47   11.59
   4  -2  -1  368.63    9.66
   4   2   1  395.09    8.22
   4   2   1  379.36    8.27
   4  -2  -1  363.95    8.84
   4   2   1  380.17    8.02
   4   2   1  352.94    7.47
   4  -2  -1  363.39    8.02
   4  -2  -2  183.08    7.27
   4   2   2  210.55    6.36
   4   2   2  202.36    5.85
  -4   2  -2  201.22    7.73
   4  -2  -2  189.91    5.64
   4   2   2  184.15    5.50
   4   2   2  198.50    6.05
   4   2   2  189.02    8.54
   4   2   3   36.87    2.92
   4   2   3   33.88    2.70
   4  -2  -3   34.25    3.47
   4  -2  -3   37.65    2.70
  -4   2  -3   38.10    3.87
   4   2   3   35.62    2.55
   4  -2  -3   30.22    2.64
   4   2   4  252.60    7.63
   4   2   4  240.46    6.87
   4  -2  -4  254.72    6.78
  -4   2  -4  247.98   10.32
   4  -2  -4  245.83    9.16
  -4  -2   4  252.56    6.71
   4  -2  -4  243.69    7.15
   4   2   5   10.53    1.52
  -4  -2   5    9.22    1.45
   4   2   5    8.33    1.66
   4  -2  -5   11.21    2.40
   4   2   5    5.40    1.61
  -4   2  -5    6.66    1.93
   4  -2  -5    9.61    1.73
   4   2   6   23.32    2.55
   4  -2  -6   23.97    3.30
  -4  -2   6   24.01    2.52
  -4   2  -6   30.39    4.20
   4   2   6   24.46    2.70
   4   2   7   76.13    4.41
   4   2   7   74.80    4.40
   4  -2  -7   71.26    5.48
  -4  -2   7   79.03    4.58
   4   2   8   51.95    3.48
  -4  -2   8   56.83    3.82
   4   2   8   50.96    3.60
   4   2   9   33.89    2.45
  -4  -2   9   34.41    2.85
  -4  -2  10   10.65    1.49
  -4   3   9   -0.93    0.85
   4  -3   9    5.52    1.42
  -4   3   8    5.90    1.69
   4  -3   8    6.57    1.97
  -4   3   7    3.06    1.32
   4  -3   7    2.27    1.89
   4   3  -6   13.28    1.97
   4  -3   6   14.66    2.81
  -4  -3  -5  133.64    8.53
   4   3  -5  146.69   10.21
   4   3  -5  123.41    5.29
   4   3  -4   92.67    7.63
  -4  -3  -4   93.77    7.16
   4   3  -4   93.47    4.59
   4  -3   4   89.67    5.63
   4   3  -3   36.79    4.57
   4   3  -3   39.35    3.04
   4  -3   3   37.20    3.40
  -4  -3  -3   38.02    4.45
   4   3  -2   39.33    4.43
  -4   3   2   41.26    2.77
   4   3  -2   40.54    2.96
   4  -3   2   42.57    3.46
   4   3  -1  195.03    9.31
  -4   3   1  210.51    6.00
   4  -3   1  209.21    6.12
   4   3  -1  200.37    6.18
   4   3  -1  201.78    5.78
   4   3  -1  205.92    5.73
   4  -3   1  201.59    6.70
   4  -3   0    3.68    1.36
   4   3   0    4.88    1.18
   4   3   0    3.35    1.00
   4   3   0    3.42    1.68
   4   3   0    2.41    0.93
   4   3   0    3.09    0.94
  -4   3   0    4.28    1.54
   4  -3   0    2.49    1.15
   4   3   1  220.31    9.48
   4   3   1  215.34    6.56
   4   3   1  218.84    6.42
  -4   3  -1  226.02    8.62
   4   3   1  195.92    5.34
   4  -3  -1  198.90    6.04
   4   3   2   43.44    3.14
   4   3   2   38.61    2.92
   4  -3  -2   38.57    3.46
   4   3   2   41.75    2.97
  -4   3  -2   44.38    3.98
   4  -3  -2   42.48    2.71
   4   3   2   40.77    4.11
   4   3   3   37.31    3.16
   4   3   3   33.00    2.70
   4  -3  -3   37.46    3.74
  -4   3  -3   42.69    4.45
   4  -3  -3   29.49    2.77
   4   3   4   93.67    5.01
   4   3   4   97.42    4.54
   4  -3  -4   85.06    5.83
  -4   3  -4   85.73    6.52
  -4  -3   4   86.21    3.99
   4  -3  -4   88.55    4.59
   4   3   5  122.06    5.36
   4   3   5  135.54    6.03
   4   3   5  127.95    5.22
   4  -3  -5  109.63    6.90
  -4   3  -5  132.64    8.44
  -4  -3   5  126.89    5.21
   4  -3  -5  132.72    5.68
   4   3   6   16.71    2.25
   4   3   6   17.85    2.42
   4  -3  -6   15.89    2.88
  -4  -3   6   18.33    2.22
   4   3   7    3.23    1.40
  -4  -3   7    3.80    1.36
   4  -3  -7    2.04    2.13
   4   3   7    3.51    1.41
   4   3   8    4.78    1.24
  -4  -3   8    5.26    1.26
   4   3   8    5.92    1.38
   4  -3  -8    5.41    2.16
  -4  -3   9    2.20    0.84
   4   3   9    2.87    0.75
   4  -4   9   11.03    2.01
  -4   4   9   11.60    1.60
  -4   4   8   10.76    1.86
   4  -4   8   11.63    2.20
  -4   4   7   87.00    5.09
   4  -4   7   93.37    5.74
   4  -4   6   77.82    5.51
   4   4  -5   11.91    1.85
   4  -4   5   10.81    2.35
   4   4  -4  255.89   12.61
  -4  -4  -4  259.61   12.41
   4   4  -4  246.39    7.25
   4  -4   4  252.79    9.23
  -4   4   3  124.29    4.89
   4   4  -3  122.50    8.51
   4   4  -3  117.93    5.09
   4  -4   3  131.84    6.28
  -4  -4  -3  134.33    8.65
  -4   4   2  349.98    8.35
   4   4  -2  376.82    8.87
   4   4  -2  368.14   13.74
   4   4  -2  352.65    8.58
   4  -4   2  367.94    9.85
   4   4  -1  213.15   10.09
  -4   4   1  227.43    6.87
   4   4  -1  232.55    6.94
   4   4  -1  219.96    6.56
   4  -4   1  226.92    7.24
   4   4   0   83.98    6.06
   4   4   0   81.64    4.31
   4  -4   0   88.33    4.41
   4   4   0   89.59    4.33
   4   4   0   74.30    3.79
   4   4   1  236.20    7.54
   4   4   1  242.72    7.16
  -4   4  -1  227.33    9.72
   4   4   1  221.22    6.33
   4   4   1  226.36    9.73
   4   4   2  373.90    9.77
   4   4   2  353.91    8.73
   4  -4  -2  365.94   10.58
   4   4   2  360.72    8.13
  -4   4  -2  344.50   12.50
   4   4   3  129.71    5.96
   4   4   3  119.25    5.11
   4  -4  -3  113.57    6.43
  -4   4  -3  125.08    7.97
   4   4   4  260.69    8.60
   4   4   4  247.00    7.15
  -4   4  -4  231.73   11.19
   4  -4  -4  250.48    7.79
   4   4   5   11.30    1.84
   4   4   5   14.98    2.46
   4   4   5    9.59    1.70
   4  -4  -5    7.20    2.55
  -4  -4   5   12.60    1.80
   4  -4  -5    9.69    1.91
   4   4   6   81.71    4.56
   4   4   6   77.01    4.66
   4  -4  -6   67.09    5.70
  -4  -4   6   78.89    4.25
   4   4   7   90.27    4.66
   4   4   7   91.14    4.79
   4  -4  -7   98.83    6.46
  -4  -4   7   95.88    4.65
   4   4   8    9.74    1.59
  -4  -4   8   10.71    1.55
   4   4   8   12.01    1.71
   4  -4  -8   11.63    2.34
  -4  -4   9   11.09    1.43
  -4   5   8    6.64    1.42
   4   5  -8    3.42    1.19
   4  -5   8    5.91    1.44
   4   5  -7   17.41    2.16
   4  -5   7   16.53    2.65
   4   5  -6   91.65    4.87
   4  -5   6   97.59    5.73
  -4   5   5   82.71    4.05
   4   5  -5   76.71    4.53
   4  -5   5   88.37    5.47
  -4   5   4   38.74    3.04
   4   5  -4   38.75    2.89
   4   5  -4   38.49    3.35
   4  -5   4   33.02    3.41
   4   5  -3   88.63    7.15
  -4   5   3   91.60    4.55
   4   5  -3   92.14    4.45
   4   5  -3   90.97    4.89
  -4  -5  -3   87.60    7.54
   4  -5   3   94.55    5.37
   4   5  -2   64.42    6.01
  -4   5   2   72.49    4.12
  -4  -5  -2   74.23    6.90
   4   5  -2   75.40    4.08
   4   5  -2   70.58    4.26
   4  -5   2   74.19    4.51
   4   5  -1   99.07    6.84
  -4   5   1   97.13    4.85
   4   5  -1  106.26    4.98
   4   5  -1   89.96    4.58
   4  -5   1   95.31    4.63
   4   5   0  410.74   13.54
  -4   5   0  432.69   10.28
   4   5   0  433.80    9.73
   4   5   1   88.47    5.16
   4  -5  -1   99.17    4.98
  -4   5  -1   88.30    6.55
   4   5   1   96.54    4.67
   4   5   1   95.00    6.56
   4   5   2   70.23    4.67
   4   5   2   67.38    4.03
  -4   5  -2   78.83    6.38
   4   5   2   69.37    3.98
   4   5   3  102.03    5.61
   4   5   3   91.18    4.50
   4  -5  -3   90.86    5.79
  -4   5  -3   92.55    7.29
   4   5   4   39.23    2.84
   4   5   4   45.21    3.94
   4  -5  -4   34.08    3.94
   4  -5  -4   39.27    3.27
   4   5   5   77.64    4.41
   4  -5  -5   73.78    5.72
   4  -5  -5   76.22    4.26
   4   5   6   97.35    4.83
   4   5   6  103.75    5.28
   4  -5  -6   97.22    6.40
  -4  -5   6   97.97    4.53
   4   5   7   15.04    1.93
   4  -5  -7   15.60    2.77
  -4  -5   7   16.88    1.98
   4   5   7   16.15    2.04
  -4  -5   8    4.06    0.99
   4   5   8    4.58    0.95
   4   6  -7   28.90    2.43
   4  -6   7   28.48    2.54
   4   6  -6   -0.99    0.94
   4  -6   6    0.53    0.98
  -4   6   5   26.98    2.55
   4   6  -5   31.41    3.01
   4  -6   5   24.26    2.76
  -4   6   4   34.63    2.96
   4   6  -4   34.75    3.12
   4  -6   4   38.95    3.36
  -4   6   3  318.23    8.54
   4   6  -3  319.23    9.04
   4  -6   3  308.87    8.74
  -4   6   2   43.76    3.44
   4   6  -2   42.04    3.41
  -4   6   1   10.12    2.00
   4   6  -1   10.24    1.98
   4   6   0  353.65    9.22
  -4   6   0  357.70    9.75
  -4   6  -1    6.91    2.10
   4   6   1    8.10    1.66
   4   6   1    7.34    1.82
   4   6   1    6.42    1.77
  -4   6  -2   45.16    3.83
   4   6   2   45.90    3.98
   4   6   2   49.93    3.54
   4   6   2   47.32    3.49
   4   6   3  322.33    9.91
   4  -6  -3  311.56    8.78
   4   6   4   35.03    3.29
   4  -6  -4   32.86    3.66
   4  -6  -4   30.08    2.76
   4  -6  -5   27.86    3.43
   4  -6  -5   23.22    2.33
   4   6   5   30.88    3.10
   4  -6  -6    0.39    1.40
   4   6   6    1.36    1.06
   4   6   7   29.75    2.42
   4   7  -6    5.09    1.18
  -4   7   5   19.15    1.95
   4   7  -5   18.22    2.02
  -4   7   4    1.41    0.96
   4   7  -4    2.90    1.30
  -4   7   3    6.88    1.64
   4   7  -3    8.37    1.67
  -4   7   2   51.93    3.71
   4   7  -2   48.10    3.60
  -4   7   1   26.78    2.86
   4   7  -1   28.91    2.82
  -4   7   0   16.57    2.49
   4   7   0   12.71    2.13
   4   7   0   14.39    2.12
  -4   7  -1   24.82    2.87
   4   7   1   24.73    2.85
   4   7   1   25.88    2.46
   4   7   1   24.71    2.70
  -4   7  -2   51.80    3.78
   4   7   2   55.48    4.18
  -4   7  -3    6.13    1.65
   4   7   3   10.30    1.91
   4  -7  -3    6.28    1.39
  -4   7  -4    3.95    1.61
   4   7   4    1.46    1.19
   4  -7  -4    2.67    0.92
  -4   7  -5   21.52    2.34
   4   7   5   25.22    2.48
  -4   7  -6    6.40    1.36
   4   7   6    7.60    1.36
  -4   8   4   41.44    2.58
   4   8  -4   45.31    2.89
  -4   8   3   40.20    2.73
   4   8  -3   42.39    2.83
  -4   8   2   61.64    3.52
   4   8  -2   69.19    3.81
  -4   8   1   23.11    2.32
   4   8  -1   21.44    2.11
   4   8  -1   24.52    2.43
  -4   8   0   45.84    3.26
   4   8   0   45.88    3.27
  -4   8  -1   24.05    2.48
   4   8   1   21.06    2.43
  -4   8  -2   70.30    3.90
   4   8   2   69.19    4.05
   4  -8  -2   65.59    3.49
  -4   8  -3   39.84    2.86
   4   8   3   44.52    3.22
   4  -8  -3   35.66    2.54
  -4   8  -4   39.71    2.74
   4   8   4   51.60    3.28
  -4   9   0    3.15    0.95
   5   0   0    1.47    0.86
   5   0   0   -0.38    1.33
   5   0   0   -0.24    1.25
   5   0   0    0.67    1.56
   5   0   0    0.42    1.13
   5   0  -1  309.24   11.78
   5   0   1  287.94    6.98
   5   0   1  290.54    7.41
   5   0  -1  279.25    7.05
   5   0  -1  287.79    8.54
   5   0   1  293.02    7.31
   5   0  -1  293.48    7.86
   5   0   1  295.82    8.40
   5   0  -1  295.05    7.02
   5   0   1  302.65   11.32
   5   0   2   16.92    1.93
   5   0   2   16.20    2.06
   5   0  -2   16.64    1.84
   5   0  -2   15.74    2.34
   5   0   2   16.45    1.95
   5   0  -2   16.20    3.10
   5   0  -2   19.09    2.27
   5   0   2   15.95    2.35
   5   0  -2   16.96    1.97
   5   0   3    7.25    1.72
   5   0  -3    9.78    2.05
   5   0   3    9.74    1.63
   5   0  -3   13.82    3.01
   5   0  -3    9.76    1.75
   5   0   3    8.86    2.03
   5   0   4  522.68   10.93
   5   0  -4  488.59   17.55
   5   0  -4  509.15   12.37
   5   0   4  523.70   12.44
   5   0   5  467.86   10.70
   5   0  -5  472.96   12.02
   5   0   5  457.50   11.92
  -5   0   5  450.62   10.01
   5   0   6   55.89    3.82
   5   0  -6   53.47    4.24
   5   0   6   55.21    4.21
  -5   0   6   56.79    3.82
   5   0   7  150.56    5.91
   5   0  -7  145.58    6.31
   5   0   7  140.61    6.27
  -5   0   7  145.99    5.92
  -5   0   8    5.80    1.27
   5   0   8    7.80    1.51
  -5   0   9    1.28    0.80
  -5   1   9   19.04    1.89
   5  -1   8   10.60    2.06
  -5   1   8   13.81    1.88
   5  -1   7   15.33    2.19
   5  -1   7   15.01    2.65
  -5   1   7   12.89    2.13
   5  -1   6   23.31    2.70
   5   1  -6   27.16    2.83
   5  -1   6   21.87    3.22
  -5   1   6   21.19    2.50
   5  -1   5  220.99    7.28
   5   1  -5  216.10    7.65
   5  -1   5  219.94    8.94
  -5   1   5  216.43    7.36
  -5   1   4    8.63    1.51
   5   1  -4    9.94    1.77
   5  -1   4    9.19    1.92
   5   1  -4   11.23    3.17
   5  -1   4    6.32    2.20
   5  -1   3   68.20    3.85
   5   1  -3   70.56    6.66
   5   1  -3   67.20    4.31
   5   1  -3   79.11    4.30
   5  -1   3   68.77    4.79
   5  -1   2   75.00    3.80
   5   1  -2   79.22    6.74
   5  -1   2   79.65    4.01
   5   1  -2   89.34    4.85
   5   1  -2   72.31    4.19
   5   1  -2   79.91    4.25
   5  -1   2   81.70    4.97
   5   1  -1  118.81    7.73
   5  -1   1  125.49    4.61
   5  -1   1  122.00    4.61
   5   1  -1  116.27    5.00
   5   1  -1  123.96    5.63
   5  -1   1  115.96    4.48
   5   1  -1  117.50    5.07
   5   1  -1  118.14    5.01
   5  -1   1  124.56    5.73
   5  -1   1  122.73    6.91
   5  -1   0   11.47    1.57
   5   1   0    8.11    1.71
   5  -1   0   11.79    2.01
   5   1   0    8.61    1.69
   5  -1   0    8.42    1.65
   5  -1   0    9.59    2.24
   5   1   0   10.50    2.57
   5   1   0    7.69    1.56
   5  -1   0    8.88    1.73
   5  -1   0    8.58    1.53
   5  -1  -1  118.71    6.98
   5   1   1  123.18    4.70
   5   1   1  113.93    4.94
   5  -1  -1  111.98    5.62
   5   1   1  122.18    4.95
   5  -1  -1  123.76    5.29
   5   1   1  115.60    5.12
   5  -1  -1  116.64    4.76
   5   1   1  130.71    7.74
   5  -1  -2   70.01    5.66
   5   1   2   79.58    4.11
   5   1   2   79.91    4.27
   5  -1  -2   82.81    5.02
   5   1   2   78.48    3.94
   5  -1  -2   79.51    4.17
   5   1   2   75.23    4.29
   5  -1  -2   77.11    4.00
   5  -1  -3   63.16    5.75
   5   1   3   72.48    4.12
   5   1   3   69.44    3.99
   5  -1  -3   62.36    4.64
   5  -1  -3   70.63    3.99
   5   1   3   62.06    3.97
   5  -1  -3   63.39    3.84
   5   1   4    6.40    1.66
   5  -1  -4   10.95    2.62
   5   1   4    8.03    1.71
   5  -1  -4   10.07    1.91
   5   1   4   10.36    1.98
   5   1   5  225.90    7.58
   5  -1  -5  226.17    9.03
   5   1   5  208.61    7.46
  -5  -1   5  218.83    6.74
   5   1   6   22.47    2.76
   5  -1  -6   26.16    3.43
   5   1   6   20.26    2.54
  -5  -1   6   22.53    2.55
   5   1   7   13.55    2.07
   5  -1  -7    8.63    2.07
  -5  -1   7   15.54    1.93
  -5  -1   8   10.09    1.71
   5   1   8   13.23    1.71
   5  -1  -8   14.40    2.16
  -5  -1   9   18.45    1.92
  -5   2   9    2.59    0.84
   5   2  -8   56.66    3.26
   5  -2   8   59.35    4.03
  -5   2   8   63.27    3.83
   5   2  -7   22.09    2.37
   5  -2   7   16.70    2.92
  -5   2   7   22.02    2.56
   5   2  -6   31.05    2.97
   5  -2   6   28.86    3.46
  -5   2   6   33.07    3.20
   5   2  -5   41.04    3.39
   5  -2   5   29.50    3.64
  -5   2   5   35.62    3.13
   5  -2   4   68.68    4.08
   5   2  -4   66.75    6.91
   5   2  -4   71.47    4.25
   5   2  -4   65.06    4.18
   5  -2   4   56.51    4.76
   5  -2   3   14.65    2.04
  -5  -2  -3   13.35    2.85
   5   2  -3   12.02    1.93
   5   2  -3   14.69    2.25
   5   2  -3   16.75    3.28
   5  -2   3   15.06    2.65
   5   2  -2  318.76   13.67
  -5  -2  -2  289.72   11.49
   5   2  -2  286.53    8.17
   5   2  -2  302.34    7.95
   5  -2   2  301.42    9.55
   5   2  -1  130.11    8.48
   5  -2   1  125.48    5.49
   5   2  -1  124.79    5.38
   5   2  -1  119.84    4.97
   5  -2   1  128.38    5.92
   5   2   0  512.41   16.00
   5   2   0  478.42   10.61
   5  -2   0  498.02   11.10
   5   2   0  501.72   10.41
   5   2   0  491.50    9.82
   5  -2   0  514.59   11.13
   5   2   1  132.60    5.20
   5   2   1  124.98    5.41
   5  -2  -1  126.46    6.00
   5   2   1  129.38    5.29
   5   2   1  120.41    4.96
   5  -2  -1  121.98    5.24
   5  -2  -1  131.72    5.41
   5   2   1  130.41    8.01
   5   2   2  308.44    8.38
   5   2   2  295.35    8.20
   5  -2  -2  304.04    9.69
   5   2   2  295.51    7.85
   5  -2  -2  297.88    8.03
   5   2   2  278.62    7.53
   5   2   2  300.16   12.18
   5  -2  -2  300.60    8.23
   5   2   3   12.56    2.09
   5   2   3   13.46    2.00
   5  -2  -3   12.52    2.69
   5  -2  -3   13.84    1.90
   5   2   3   13.66    1.99
   5  -2  -3   13.47    2.06
   5   2   4   69.55    4.35
   5   2   4   69.53    4.09
   5  -2  -4   66.30    5.23
   5  -2  -4   66.85    3.90
   5   2   4   56.33    3.59
   5  -2  -4   59.54    4.00
   5   2   5   32.77    3.08
   5  -2  -5   38.84    4.36
   5   2   6   31.66    3.07
   5  -2  -6   34.58    4.05
  -5  -2   6   31.83    2.68
   5   2   7   24.06    2.53
   5  -2  -7   24.98    3.16
  -5  -2   7   23.36    2.34
   5   2   8   60.97    3.47
   5  -2  -8   61.25    4.12
  -5  -2   8   58.31    3.38
  -5   3   8    0.56    0.85
   5  -3   8    0.88    1.26
   5   3  -7   15.30    1.95
   5  -3   7   14.55    2.52
  -5   3   7   17.26    2.30
  -5   3   6    6.57    1.86
   5   3  -6    7.35    1.55
   5  -3   6    6.14    1.99
   5   3  -5   29.76    2.94
   5  -3   5   28.94    3.80
   5   3  -4   21.68    2.51
   5  -3   4   22.49    3.24
   5   3  -3  126.87    9.31
   5   3  -3  134.45    5.79
   5   3  -3  133.98    5.47
  -5  -3  -3  134.77    8.58
   5  -3   3  143.11    7.09
   5   3  -2   48.84    5.64
  -5  -3  -2   42.53    4.74
   5   3  -2   47.89    3.55
   5   3  -2   49.73    3.28
   5  -3   2   47.54    3.95
   5   3  -1   37.42    4.54
   5  -3   1   36.89    3.10
   5   3  -1   31.61    3.01
   5   3  -1   43.83    3.14
   5  -3   1   38.78    3.46
   5   3   0   37.43    4.61
   5   3   0   36.15    3.32
   5  -3   0   31.70    3.01
   5   3   0   37.09    3.13
   5   3   0   33.44    2.58
   5  -3   0   32.71    3.02
   5   3   1   40.72    3.23
   5   3   1   36.03    3.12
   5  -3  -1   33.13    3.35
   5   3   1   33.82    2.98
   5   3   1   30.97    2.46
   5  -3  -1   37.82    3.00
   5   3   1   35.78    4.43
   5   3   2   46.20    3.58
   5   3   2   50.86    3.69
   5  -3  -2   44.49    4.14
   5  -3  -2   48.45    3.26
   5  -3  -2   45.26    3.46
   5   3   3  141.55    6.30
   5   3   3  138.04    5.80
   5  -3  -3  130.16    7.03
   5  -3  -3  130.71    5.13
   5  -3  -3  129.39    5.78
   5   3   4   22.83    2.84
   5   3   4   25.15    2.58
   5  -3  -4   25.49    2.62
   5   3   5   30.82    3.20
   5  -3  -5   30.17    2.99
   5   3   6    7.67    1.80
   5   3   7   16.31    2.24
   5  -3  -7   17.52    2.92
  -5  -3   7   16.42    1.81
  -5  -3   8    1.34    0.50
   5  -3  -8    2.06    1.10
   5   3   8    1.82    1.05
   5   4  -8   35.78    2.54
   5  -4   8   33.96    2.86
  -5   4   8   34.71    2.57
  -5   4   7    9.85    1.63
   5   4  -7   11.07    1.73
   5  -4   7   13.11    2.36
  -5   4   6   92.18    4.95
   5   4  -6   86.84    4.04
   5   4  -6   89.05    4.63
   5  -4   6   99.82    6.03
   5   4  -5   87.57    4.40
   5   4  -5   89.19    4.74
   5  -4   5   90.96    5.95
   5   4  -4    9.85    1.99
   5   4  -4    8.07    1.80
   5  -4   4    9.53    2.46
   5   4  -3   16.14    2.28
   5   4  -3   12.44    1.94
   5  -4   3   15.28    2.67
   5   4  -2   89.53    4.70
   5   4  -2   87.11    4.45
   5  -4   2   86.94    5.30
  -5   4   1   17.17    2.17
   5   4  -1   19.27    2.39
   5   4  -1   16.76    1.95
   5   4  -1   17.37    3.73
   5  -4   1   17.87    2.31
   5   4   0  171.59    9.59
  -5   4   0  168.01    6.25
   5  -4   0  165.69    6.38
   5   4   0  180.75    6.69
   5  -4   0  169.32    6.38
   5   4   1   18.56    2.39
   5   4   1   16.98    2.52
   5  -4  -1   19.54    2.62
   5   4   1   16.70    2.96
   5  -4  -1   19.52    1.98
   5   4   2   88.52    5.17
   5   4   2   84.22    4.71
   5  -4  -2   78.14    5.24
   5  -4  -2   88.53    5.01
   5   4   3   14.76    2.43
   5   4   3   14.36    2.11
   5  -4  -3   13.35    2.65
   5  -4  -3   17.78    2.37
   5   4   4   10.35    1.83
   5   4   4    9.90    2.04
   5  -4  -4    9.38    1.89
   5   4   5   95.34    5.18
   5  -4  -5   89.27    4.79
   5   4   6   96.08    5.03
   5   4   7   11.90    1.76
   5  -4  -7   11.49    2.28
   5   4   8   30.79    2.25
   5  -4  -8   35.25    3.10
  -5   5   7    6.97    1.50
   5   5  -7    6.74    1.48
   5  -5   7    7.59    1.47
   5   5  -6   11.63    1.79
   5  -5   6   12.93    2.06
   5   5  -5   -0.22    0.92
   5  -5   5    0.60    1.22
   5   5  -4  181.60    6.08
   5   5  -4  173.99    6.44
   5  -5   4  187.76    7.71
   5   5  -3   54.31    3.54
   5   5  -3   51.09    3.63
   5  -5   3   52.35    4.07
  -5   5   2   97.65    4.68
   5   5  -2  104.55    5.03
   5   5  -2  105.18    4.96
   5  -5   2  103.95    5.42
  -5   5   1   22.14    2.55
   5   5  -1   19.64    2.50
   5   5  -1   16.76    2.15
   5  -5   1   18.27    2.22
  -5   5   0   20.21    2.49
   5   5   0   16.42    2.51
   5   5   0   19.81    2.29
  -5   5  -1   18.66    2.50
   5   5   1   19.25    2.63
   5   5   1   21.95    2.73
   5  -5  -1   20.43    2.41
   5   5   2  101.85    5.74
   5   5   2  105.19    5.21
   5  -5  -2  100.83    5.46
   5  -5  -2  110.31    5.64
   5   5   3   60.38    4.43
   5   5   3   51.65    3.54
   5  -5  -3   52.13    4.29
   5  -5  -3   52.30    3.88
   5   5   4  170.05    5.82
   5  -5  -4  165.85    7.65
   5  -5  -4  175.89    6.58
   5   5   5   -2.56    1.51
   5  -5  -5    2.13    1.01
   5   5   6   17.09    2.19
   5  -5  -6   13.02    2.26
   5  -5  -7    5.71    1.90
   5   5   7    8.09    1.35
  -5   6   6    6.96    1.35
   5   6  -6   10.06    1.56
   5  -6   6    8.98    1.38
   5   6  -5   47.12    3.13
   5  -6   5   42.52    3.11
   5   6  -4    9.37    1.77
   5  -6   4   10.86    1.73
  -5   6   3   12.05    1.86
   5   6  -3   15.00    1.98
  -5   6   2   86.22    4.32
   5   6  -2   82.76    4.40
  -5   6   1  411.01    9.57
   5   6  -1  412.79    9.51
  -5   6   0   29.99    2.96
   5   6   0   27.64    2.95
   5   6   0   28.67    2.71
  -5   6  -1  428.08   10.28
   5   6   1  417.55    9.93
   5   6   1  412.82    9.22
  -5   6  -2   85.82    4.85
   5   6   2   89.55    5.23
   5   6   2   79.44    4.17
   5  -6  -2   92.40    4.91
  -5   6  -3   14.07    2.19
   5   6   3   13.91    1.84
   5  -6  -3   13.02    2.09
   5   6   3   12.44    2.15
   5  -6  -3   11.71    1.91
   5  -6  -4    8.99    2.07
   5   6   4   10.74    1.88
   5  -6  -4    6.62    1.53
   5   6   5   50.19    3.49
   5  -6  -5   47.01    3.45
   5  -6  -6    9.08    1.67
   5   6   6    9.46    1.49
   5   7  -4   27.69    2.25
  -5   7   3   20.31    1.90
   5   7  -3   21.18    2.12
  -5   7   2    3.69    1.22
   5   7  -2    5.29    1.45
  -5   7   1   20.39    2.30
   5   7  -1   21.77    2.46
   5   7  -1   19.24    2.09
  -5   7   0    6.55    1.49
   5   7   0    4.90    1.27
   5   7   0    5.37    1.49
  -5   7  -1   21.58    2.42
   5   7   1   20.36    2.18
  -5   7  -2    4.78    1.35
   5   7   2    4.18    1.30
   5  -7  -2    3.82    1.25
  -5   7  -3   24.07    2.34
   5   7   3   27.66    2.64
   5  -7  -3   22.23    2.09
   5   7   4   27.57    2.46
  -5   7  -4   27.69    2.47
   5  -7  -4   22.46    2.00
  -5   8   1   27.92    2.17
  -5   8   0   12.68    1.56
  -5   8  -1   30.97    2.33
   5  -8  -1   28.21    2.14
  -5   8  -2   38.67    2.45
   6   0   0   -0.14    0.96
   6   0   0   -1.18    1.23
   6   0   0    1.24    1.54
   6   0   1   16.12    1.94
   6   0   1   17.10    2.17
   6   0  -1   14.25    2.06
   6   0   1   15.15    2.14
   6   0  -1   15.95    2.35
   6   0  -1   14.19    2.94
   6   0  -1   17.60    2.54
   6   0   1   19.31    2.70
   6   0   2    0.40    1.06
   6   0  -2   -0.07    1.59
   6   0   2    0.60    1.12
   6   0  -2   -1.42    1.19
   6   0   2    2.32    1.85
   6   0   3  653.33   12.32
   6   0  -3  664.77   14.65
   6   0  -3  633.47   13.50
   6   0  -3  663.02   12.84
   6   0   3  667.69   14.24
   6   0   4   75.48    4.40
   6   0  -4   73.82    5.14
   6   0   4   68.07    4.75
   6   0   5  568.24   11.63
   6   0  -5  559.42   12.99
   6   0   5  538.94   12.52
   6   0   6   32.01    2.86
   6   0  -6   32.26    3.18
   6   0   6   24.85    2.66
   6   0  -7   -0.19    1.09
   6   0   7    0.25    0.93
   6   0  -7   -1.09    1.27
   6   0  -8    2.20    0.94
   6   1  -7   32.60    2.83
   6  -1   7   26.25    2.71
   6   1  -6    4.13    1.46
   6  -1   6    3.43    1.47
   6  -1   5   44.75    3.44
   6   1  -5   44.40    3.52
   6   1  -5   46.94    3.86
   6  -1   5   43.36    4.00
   6   1  -4   16.70    2.39
   6  -1   4   12.24    2.12
   6   1  -4   11.35    2.11
   6  -1   4   14.50    2.61
   6  -1   3   11.95    2.06
   6   1  -3   10.12    1.69
   6   1  -3   13.51    2.53
   6   1  -3   12.85    2.25
   6  -1   3   15.88    2.67
   6  -1   2   48.53    3.32
   6   1  -2   39.85    3.19
   6   1  -2   44.60    3.71
   6   1  -2   49.78    3.72
   6  -1   2   54.06    4.37
   6  -1   1    4.82    1.24
   6   1  -1    2.27    1.09
   6   1  -1    3.70    1.57
   6   1  -1    5.50    2.57
   6   1  -1    3.01    1.53
   6  -1   1    2.09    1.58
   6  -1   0  313.98    7.63
   6   1   0  310.91    8.60
   6   1   0  324.51    8.89
   6  -1   0  309.68    8.13
   6   1   0  333.88    9.08
   6  -1   0  328.24    9.44
   6   1   0  311.61   13.23
   6   1   1    3.38    1.28
   6  -1  -1    4.12    1.81
   6   1   1    5.37    1.57
   6  -1  -1    2.26    1.08
   6   1   1    5.62    2.72
   6  -1  -1    2.50    1.46
   6   1   1    3.00    1.44
   6  -1  -1    2.81    1.07
   6   1   2   43.54    3.25
   6   1   2   43.36    3.42
   6  -1  -2   45.26    4.30
   6   1   2   43.91    3.25
   6  -1  -2   41.79    3.48
   6  -1  -2   45.42    3.54
   6   1   2   41.77    3.55
   6  -1  -2   45.08    3.26
   6   1   3   12.70    2.01
   6  -1  -3   11.88    2.82
   6   1   3   10.45    1.99
   6  -1  -3   12.48    2.06
   6   1   3   11.63    2.16
   6   1   4   15.34    2.21
   6  -1  -4   15.33    2.96
   6   1   4   10.90    1.97
   6   1   5   43.67    3.47
   6  -1  -5   45.03    4.21
   6  -1  -6    3.38    1.76
   6   1   6    3.93    1.35
   6   1   7   34.16    2.64
   6  -1  -7   37.32    3.09
   6  -1  -8   24.64    2.29
  -6   2   7    1.40    0.81
   6  -2   7    0.22    0.72
   6   2  -6    6.72    1.63
   6  -2   6    7.63    2.02
   6   2  -5   45.26    3.58
   6  -2   5   40.90    3.96
   6   2  -4   22.08    2.53
   6   2  -4   20.52    2.77
   6  -2   4   19.36    2.99
   6   2  -3    6.45    1.73
   6   2  -3    8.52    1.97
   6  -2   3    6.47    2.20
   6   2  -2  131.03    5.99
   6   2  -2  139.44    6.20
   6   2  -2  136.25    5.83
   6  -2   2  137.36    6.80
   6   2  -1   18.40    2.34
   6   2  -1   19.38    2.52
   6   2  -1   20.38    2.45
   6  -2   1   19.01    2.82
   6  -2   1   17.17    2.11
   6   2   0    5.80    1.86
   6  -2   0    9.69    2.14
   6   2   0    7.72    1.78
   6   2   0    7.57    1.75
   6  -2   0    7.28    1.85
   6  -2   0    7.54    1.58
   6   2   1   18.14    2.47
   6  -2  -1   20.95    2.90
   6   2   1   20.08    2.54
   6  -2  -1   14.11    2.06
   6   2   1   13.56    2.08
   6  -2  -1   19.93    2.41
   6  -2  -1   18.18    2.29
   6   2   2  135.74    5.76
   6   2   2  133.12    5.81
   6  -2  -2  133.15    6.97
   6  -2  -2  127.31    5.66
   6   2   2  115.63    5.15
   6  -2  -2  129.01    5.70
   6   2   3    5.32    1.38
   6  -2  -3    4.72    2.10
   6   2   3    5.81    1.60
   6  -2  -3    3.62    1.53
   6   2   3    6.63    1.44
   6  -2  -3    4.94    1.45
   6   2   4   16.06    2.34
   6   2   4   21.54    2.60
   6  -2  -4   19.96    3.20
   6   2   5   47.94    3.65
   6  -2  -5   42.29    4.16
   6  -2  -6    5.47    1.95
   6   2   6    7.44    1.70
   6  -2  -7    1.85    1.16
   6   2   7    1.52    1.13
   6  -3   7    0.62    1.06
  -6   3   6   10.17    1.62
   6   3  -6    9.66    1.66
   6  -3   6   12.29    2.14
   6   3  -5   26.96    2.67
   6   3  -5   30.14    2.76
   6  -3   5   25.67    3.29
   6   3  -4    8.23    1.73
   6  -3   4   10.50    2.55
   6   3  -3    7.00    1.73
   6   3  -3    3.55    1.65
   6  -3   3    5.04    1.90
   6   3  -2   10.28    2.41
   6   3  -2   13.06    2.29
   6  -3   2   11.14    2.36
   6   3  -1   29.96    3.28
   6   3  -1   36.23    3.28
   6  -3   1   27.66    3.06
   6  -3   1   29.21    2.81
   6   3   0    1.74    1.10
   6  -3   0    3.52    1.41
   6   3   0    0.54    1.21
   6   3   0    3.26    1.07
   6  -3   0    2.73    1.54
   6  -3   0    2.03    1.31
   6   3   1   32.30    3.16
   6  -3  -1   31.91    3.35
   6   3   1   31.70    3.06
   6   3   1   24.03    2.36
   6  -3  -1   28.86    2.83
   6  -3  -1   32.97    3.23
   6   3   2   10.60    2.07
   6  -3  -2   14.76    2.72
   6   3   2   12.09    1.99
   6  -3  -2   15.38    2.09
   6  -3  -2   12.13    2.00
   6   3   3    6.38    1.84
   6  -3  -3    7.06    2.27
   6   3   3    7.99    1.70
   6  -3  -3    5.31    1.38
   6  -3  -3    6.16    1.57
   6   3   4    8.61    1.80
   6  -3  -4    5.96    1.91
   6   3   4    6.26    1.66
   6  -3  -4    7.91    1.83
   6   3   5   30.30    2.74
   6  -3  -5   20.46    3.28
   6  -3  -6    9.17    2.14
   6   3   6    9.45    1.69
   6  -3  -7    0.04    1.19
   6   3   7    0.78    0.74
   6  -4   6   35.63    3.21
  -6   4   6   32.64    2.50
  -6   4   5    3.90    1.02
   6   4  -5    3.83    1.35
   6  -4   5    5.71    1.64
   6   4  -4  154.26    5.75
   6  -4   4  149.97    6.93
   6   4  -3   13.14    2.09
   6  -4   3   15.45    2.67
   6   4  -2   62.73    4.53
   6   4  -2   65.62    4.06
   6  -4   2   69.00    4.66
   6   4  -1    9.72    2.07
   6   4  -1    9.83    1.95
   6  -4   1    7.49    1.81
   6   4   0   19.53    2.62
   6   4   0   20.27    2.52
   6  -4   0   19.26    2.42
   6  -4   0   17.80    2.51
  -6   4  -1    7.15    1.44
   6   4   1    9.99    2.06
   6  -4  -1    5.72    1.73
   6  -4  -1    7.85    1.78
   6  -4  -1    8.36    1.92
   6   4   2   62.36    4.21
   6   4   2   66.33    4.13
   6  -4  -2   62.61    4.53
   6  -4  -2   66.94    4.42
   6   4   3   13.39    2.14
   6   4   3   11.24    1.90
   6  -4  -3   11.51    2.28
   6  -4  -3   15.26    2.28
   6   4   4  154.70    6.30
   6   4   4  157.82    5.79
   6  -4  -4  139.56    6.97
   6  -4  -4  154.12    6.11
   6  -4  -5    6.08    1.80
   6   4   5    5.74    1.43
   6   4   6   35.45    2.71
   6  -4  -6   34.86    3.14
   6   5  -5    8.87    1.67
   6  -5   5    6.63    1.42
   6   5  -4    5.83    1.21
   6  -5   4    3.87    1.56
   6   5  -3    1.21    1.29
   6   5  -3    2.29    1.18
   6  -5   3    1.86    1.24
   6   5  -2   39.90    3.52
   6  -5   2   38.56    3.17
   6   5  -1   68.55    4.50
   6  -5   1   68.42    3.85
  -6   5   0   11.56    1.95
   6   5   0   12.48    2.14
   6  -5   0   11.33    1.98
  -6   5  -1   70.25    3.98
   6   5   1   67.16    4.14
   6  -5  -1   68.93    4.40
   6   5   2   32.86    2.94
  -6   5  -2   38.70    3.09
   6   5   2   40.93    3.16
   6  -5  -2   36.06    3.06
   6  -5  -2   42.74    3.42
  -6   5  -3   -0.42    1.16
   6   5   3    1.55    0.94
   6  -5  -3    3.43    1.40
   6   5   3   -0.81    1.03
   6  -5  -3   -0.04    1.07
   6   5   4    5.08    1.31
   6  -5  -4    6.47    1.79
   6   5   4    7.05    1.69
   6  -5  -4    5.43    1.41
   6  -5  -5    6.41    1.67
   6   5   5    8.23    1.38
   6   6  -4    7.23    1.37
   6   6  -3   72.54    3.98
   6   6  -2    0.15    1.16
   6   6  -1   65.42    3.87
  -6   6   0   44.80    2.86
   6   6   0   46.05    3.27
   6  -6   0   44.78    3.38
  -6   6  -1   67.62    3.60
   6   6   1   66.24    3.59
   6  -6  -1   67.81    3.92
  -6   6  -2   -2.12    1.13
   6   6   2    0.28    0.96
   6  -6  -2   -1.79    1.07
  -6   6  -3   70.49    3.60
   6   6   3   62.94    3.12
   6  -6  -3   66.81    3.52
  -6   6  -4    4.14    1.15
   6   6   4    5.86    1.19
   6  -6  -4    6.15    1.23
   6  -7   1   16.90    1.87
   6  -7   0   22.90    2.17
   6  -7  -1   14.40    1.77
   7   0   0    0.41    0.52
   7   0   0   -0.93    0.98
   7   0   0   -1.93    1.27
   7   0  -1   49.96    3.57
   7   0  -1   48.22    3.73
   7   0   1   50.96    3.88
   7   0  -2    0.80    1.00
   7   0  -2    1.32    1.31
   7   0   2    3.01    1.44
   7   0  -3   49.30    3.70
   7   0   3   49.70    3.80
   7   0  -4   -0.08    1.20
   7   0   4    0.43    1.25
   7   0  -5   79.57    4.51
   7   0   5   75.26    3.99
   7   0  -6   24.99    2.48
   7   1  -6    4.19    1.20
   7   1  -5   32.03    2.92
   7  -1   5   28.52    2.87
   7   1  -4    7.51    1.73
   7  -1   4    8.45    1.84
   7   1  -3   30.98    3.08
   7  -1   3   29.81    3.22
   7   1  -2   29.80    2.95
   7   1  -2   30.55    2.99
   7  -1   2   29.62    3.20
   7   1  -1    1.21    0.87
   7   1  -1    0.55    0.97
   7   1  -1    2.05    1.42
   7  -1   1    4.01    1.65
   7   1   0    2.81    1.20
   7   1   0    4.09    1.27
   7   1   0    5.70    1.63
   7  -1   0    3.79    1.60
   7   1   1    3.57    1.34
   7   1   1    1.60    0.97
   7  -1  -1    2.72    1.23
   7  -1  -1    3.09    1.58
   7   1   1    1.89    1.25
   7   1   2   32.32    2.86
   7  -1  -2   31.44    3.06
   7  -1  -2   29.32    2.87
   7   1   2   25.60    2.74
   7   1   3   32.84    2.74
   7  -1  -3   33.91    3.28
   7   1   3   29.39    2.73
   7  -1  -4    4.69    1.91
   7   1   4    8.81    1.49
   7  -1  -4    9.07    1.96
   7   1   4   10.33    1.65
   7   1   5   31.29    2.62
   7  -1  -5   23.00    2.73
   7  -1  -6    4.47    1.34
   7   2  -5    0.53    1.22
   7  -2   5    0.90    1.15
   7   2  -4    7.20    1.70
   7  -2   4    7.48    1.64
   7   2  -3   10.68    2.02
   7  -2   3    8.25    2.20
   7   2  -2    6.20    1.32
   7   2  -2    9.37    2.06
   7  -2   2    9.69    2.16
   7   2  -1    2.72    1.10
   7   2  -1    5.99    1.71
   7   2  -1    3.67    1.45
   7  -2   1    4.31    1.69
   7   2   0  197.30    6.86
   7   2   0  211.29    6.95
   7   2   0  196.32    6.63
   7  -2   0  206.00    7.33
   7   2   1    3.16    1.39
   7   2   1    3.35    1.30
   7  -2  -1    4.95    1.67
   7   2   2    9.16    1.67
   7  -2  -2   11.70    1.77
   7   2   2    8.85    1.41
   7  -2  -3    7.87    2.24
   7   2   3    8.26    1.55
   7  -2  -3    6.24    1.69
   7  -2  -4    6.39    1.94
   7   2   4    6.41    1.40
   7  -2  -4    8.27    1.81
   7  -2  -5   -0.35    1.33
   7   2   5    1.89    0.98
   7  -2  -5   -0.02    0.56
   7   3  -5    2.98    0.92
   7  -3   5   -0.23    0.99
   7   3  -4    7.14    1.46
   7  -3   4    7.36    1.74
   7   3  -3   22.47    2.34
   7  -3   3   25.20    2.73
   7   3  -2    8.01    1.67
   7   3  -2   10.16    1.78
   7  -3   2    9.76    1.97
   7   3  -1    0.67    0.93
   7   3  -1    0.58    1.18
   7  -3   1   -0.05    0.99
   7   3   0    0.80    1.04
   7  -3   0    0.48    1.27
   7   3   1   -0.73    1.03
   7  -3  -1    0.81    0.87
   7  -3  -1    1.00    1.14
   7   3   2    8.62    1.70
   7  -3  -2   10.11    1.69
   7  -3  -2    8.16    1.64
   7   3   3   26.14    2.46
   7  -3  -3   22.02    2.64
   7  -3  -4    1.69    1.58
   7   3   4    9.67    1.63
   7  -3  -5   -1.17    0.99
   7   3   5    0.80    0.71
   7   4  -4    1.28    0.84
   7  -4   4    0.05    1.12
   7   4  -3    0.42    0.54
   7   4  -3    0.34    0.75
   7  -4   3    2.11    1.20
   7   4  -2   15.81    1.92
   7  -4   2   13.65    2.13
   7   4  -1    1.99    1.30
   7  -4   1    3.47    1.30
   7   4   0   45.82    3.36
   7  -4   0   42.62    2.91
   7  -4   0   37.43    2.94
   7   4   1    2.01    1.10
   7  -4  -1    4.72    1.32
   7   4   2   19.50    2.10
   7  -4  -2   16.22    2.08
   7   4   3    0.35    0.82
   7  -4  -3    2.91    1.22
   7  -4  -4    1.61    0.83
   7   5  -2    3.66    1.08
   7   5  -1    9.66    1.57
   7   5   0   -0.52    1.09
   7  -5   0    2.27    0.73
   7   5   1    6.97    1.45
   7  -5  -1    7.55    1.47
   7   5   2    6.44    1.29
   7  -5  -2    6.12    1.38
   8   0   0    8.08    1.56
   8   0   1    7.49    1.54
   8   0   2   11.97    1.61
   8   1  -2    3.99    1.08
   8  -1   2    1.71    1.12
   8   1  -1    7.56    1.37
   8  -1   1    8.46    1.57
   8   1   0   20.83    2.25
   8  -1   0   19.20    2.16
   8  -1  -1    8.10    1.69
   8   1   1    6.52    1.38
   8   1   2    3.49    1.17
   8  -2   2    9.08    1.63
   8  -2   1    3.01    1.40
   8  -2   0    1.32    1.07
   8  -2  -1    3.02    1.16
   0   0   0    0.00    0.00


TITL 1a in P2(1)2(1)2(1)
REM P2(1)2(1)2(1) (#19 in standard setting)
CELL 1.54184   7.065114   8.785937  10.090594  90.0000  90.0000  90.0000
ZERR    4.00   0.000183   0.000194   0.000223   0.0000   0.0000   0.0000
LATT -1
SYMM -x+1/2,-y, z+1/2
SYMM -x, y+1/2,-z+1/2
SYMM  x+1/2,-y+1/2,-z
SFAC C H N Cl
UNIT 16.00 8.00 20.00 4.00
TREF
HKLF 4
END
_computing_structure_solution     'SHELXT 2018/2 (Sheldrick, 2018)'
;
_shelx_hkl_checksum                69127
_olex2_submission_special_instructions  'No special instructions were received'
_oxdiff_exptl_absorpt_empirical_details
;
Empirical correction (ABSPACK) includes:
- Absorption correction using spherical harmonics
- Frame scaling
;
_oxdiff_exptl_absorpt_empirical_full_max  1.514
_oxdiff_exptl_absorpt_empirical_full_min  0.820

#AND
data_C4H2N5Cl1@275K_phase_alpha
_audit_creation_date               2020-07-14
_audit_creation_method
;
Olex2 1.3
(compiled 2020.06.28 svn.raecde09e for OlexSys, GUI svn.r6132)
;
_shelx_SHELXL_version_number       '2018/3'
_audit_contact_author_address      
;Faculty of Chemistry,
Adam Mickiewicz University in Poznan,
Uniwersytetu Poznanskiego 8, 61-614  Poznan
Poland
;
_audit_contact_author_email        aniao@amu.edu.pl
_audit_contact_author_name        'Olejniczak, Anna'
_audit_contact_author_phone        ?
loop_
_publ_contact_author_id_orcid      
'0000-0002-4460-4362'

_publ_contact_author_address      
;Faculty of Chemistry,
Adam Mickiewicz University in Poznan,
Uniwersytetu Poznanskiego 8, 61-614  Poznan
Poland
;
loop_
_publ_contact_author_email       
aniao@amu.edu.pl
loop_
_publ_contact_author_name        
'Olejniczak, Anna'
_publ_contact_author_phone        ?

loop_
_publ_author_name
_publ_author_address
'Olejniczak, Anna'
;
Faculty of Chemistry,
Adam Mickiewicz University in Poznan,
Uniwersytetu Poznanskiego 8, 
61-614  Poznan
Poland
;
'Katrusiak, Anna'
;
Department of Organic Chemistry,
Poznan University of Medical Sciences,
Grunwaldzka 6, 60-780 Poznan,
Poland
;
'Podsiadlo, Marcin'
;
Faculty of Chemistry,
Adam Mickiewicz University in Poznan,
Uniwersytetu Poznanskiego 8, 
61-614  Poznan
Poland
;
'Katrusiak, Andrzej'
;
Faculty of Chemistry,
Adam Mickiewicz University in Poznan,
Uniwersytetu Poznanskiego 8, 
61-614  Poznan
Poland
;

_publ_requested_journal '?'
_publ_section_title  '?'
_publ_section_abstract
;
?
;

_publ_section_references
;
Dolomanov, O.V., Bourhis, L.J., Gildea, R.J, Howard, J.A.K. & Puschmann, H.
 (2009), J. Appl. Cryst. 42, 339-341.

Sheldrick, G.M. (2015). Acta Cryst. A71, 3-8.

Sheldrick, G.M. (2015). Acta Cryst. C71, 3-8.
;
# start Validation Reply Form
_vrf_PLAT926_C4H2N5Cl1@275K_phase_alpha
;
PROBLEM: Reported and Calculated   R1 Differ by .........     0.0095 Check 
RESPONSE: The small differences are probably caused by rounding of errors of intensities
and their standard deviations used for calculations
;
_vrf_PLAT927_C4H2N5Cl1@275K_phase_alpha
;
PROBLEM: Reported and Calculated  wR2 Differ by .........     0.0231 Check 
RESPONSE: The small differences are probably caused by rounding of errors of intensities
and their standard deviations used for calculations
;
_vrf_PLAT928_C4H2N5Cl1@275K_phase_alpha
;
PROBLEM: Reported and Calculated    S value   Differ by .      0.334 Check 
RESPONSE: The small differences are probably caused by rounding of errors of intensities
and their standard deviations used for calculations
;
# end Validation Reply Form
_chemical_name_common              ?
_chemical_name_systematic          '6-chloro-1,2,3,4-tetrazolo[1,5-b]pyridazine'
_chemical_formula_moiety           'C4 H2 Cl N5'
_chemical_formula_sum              'C4 H2 Cl N5'
_chemical_formula_weight           155.56
_chemical_absolute_configuration   ?
_chemical_melting_point            ?
_chemical_oxdiff_formula           C4H2N5Cl1
loop_
  _atom_type_symbol
  _atom_type_description
  _atom_type_scat_dispersion_real
  _atom_type_scat_dispersion_imag
  _atom_type_scat_source
 'C' 'C' 0.0181 0.0091 'International Tables Vol C Tables 4.2.6.8 and 6.1.1.4'
 'H' 'H' 0.0000 0.0000 'International Tables Vol C Tables 4.2.6.8 and 6.1.1.4'
 'Cl' 'Cl' 0.3639 0.7018 'International Tables Vol C Tables 4.2.6.8 and 6.1.1.4'
 'N' 'N' 0.0311 0.0180 'International Tables Vol C Tables 4.2.6.8 and 6.1.1.4'

_shelx_space_group_comment
;
The symmetry employed for this shelxl refinement is uniquely defined
by the following loop, which should always be used as a source of
symmetry information in preference to the above space-group names.
They are only intended as comments.
;
_space_group_crystal_system        'orthorhombic'
_space_group_IT_number             19
_space_group_name_H-M_alt          'P 21 21 21'
_space_group_name_Hall             'P 2ac 2ab'
loop_
  _space_group_symop_operation_xyz
 'x, y, z'
 '-x+1/2, -y, z+1/2'
 '-x, y+1/2, -z+1/2'
 'x+1/2, -y+1/2, -z'

_cell_length_a                     7.0604(2)
_cell_length_b                     8.7800(2)
_cell_length_c                     10.0712(2)
_cell_angle_alpha                  90
_cell_angle_beta                   90
_cell_angle_gamma                  90
_cell_volume                       624.32(3)
_cell_formula_units_Z              4
_cell_measurement_reflns_used      2552
_cell_measurement_temperature      275.0(1)
_cell_measurement_theta_max        64.6690
_cell_measurement_theta_min        6.6870
_shelx_estimated_absorpt_T_max     ?
_shelx_estimated_absorpt_T_min     ?
_exptl_absorpt_coefficient_mu      4.783
_exptl_absorpt_correction_T_max    1.00000
_exptl_absorpt_correction_T_min    0.67430
_exptl_absorpt_correction_type     multi-scan
_exptl_absorpt_process_details
;
CrysAlisPro 1.171.40.67a (Rigaku Oxford Diffraction, 2019)
Empirical absorption correction using spherical harmonics,
 implemented in SCALE3 ABSPACK scaling algorithm.
;
_exptl_absorpt_special_details     ?
_exptl_crystal_colour              colourless
_exptl_crystal_density_diffrn      1.655
_exptl_crystal_density_meas        ?
_exptl_crystal_density_method      ?
_exptl_crystal_description         plate
_exptl_crystal_F_000               312
_exptl_crystal_size_max            0.50
_exptl_crystal_size_mid            0.20
_exptl_crystal_size_min            0.15
_exptl_transmission_factor_max     ?
_exptl_transmission_factor_min     ?
_diffrn_reflns_av_R_equivalents    0.0180
_diffrn_reflns_av_unetI/netI       0.0141
_diffrn_reflns_Laue_measured_fraction_full  0.991
_diffrn_reflns_Laue_measured_fraction_max  0.991
_diffrn_reflns_limit_h_max         8
_diffrn_reflns_limit_h_min         -6
_diffrn_reflns_limit_k_max         9
_diffrn_reflns_limit_k_min         -10
_diffrn_reflns_limit_l_max         10
_diffrn_reflns_limit_l_min         -11
_diffrn_reflns_number              3674
_diffrn_reflns_point_group_measured_fraction_full  0.986
_diffrn_reflns_point_group_measured_fraction_max  0.986
_diffrn_reflns_theta_full          64.795
_diffrn_reflns_theta_max           64.795
_diffrn_reflns_theta_min           6.689
_diffrn_ambient_environment        air
_diffrn_ambient_temperature        275.0(1)
_diffrn_detector                   'CCD plate'
_diffrn_detector_area_resol_mean   10.5357
_diffrn_detector_type              Atlas
_diffrn_measured_fraction_theta_full  0.991
_diffrn_measured_fraction_theta_max  0.991
_diffrn_measurement_details
;
List of Runs (angles in degrees, time in seconds):

  # Type    Start    End  Width  t~exp~   \w     \q     \k     \f   Frames
--------------------------------------------------------------------------
  1  \w     13.00 116.00   1.00    1.25    --   41.73  77.00 150.00  103
  2  \w     13.00  88.00   1.00    1.25    --   41.73-125.00  60.00   75
  3  \w     40.00  99.00   1.00    1.25    --   41.73  37.00 -90.00   59
  4  \w     16.00  51.00   1.00    2.50    --   88.44 -45.00 150.00   35
  5  \w     36.00 158.00   1.00    2.50    --   88.44  15.00  60.00  122
  6  \w      8.00 106.00   1.00    2.50    --   88.44 -94.00 120.00   98
  7  \w     37.00  77.00   1.00    2.50    --   88.44 -45.00  90.00   40
  8  \w     44.00  70.00   1.00    2.50    --   88.44 -45.00-120.00   26
  9  \w     16.00 109.00   1.00    2.50    --   88.44 -94.00-120.00   93
 10  \w     26.00  75.00   1.00    2.50    --   88.44 -45.00   0.00   49
 11  \w     42.00  81.00   1.00    2.50    --   88.44 -94.00   0.00   39
 12  \w     85.00 111.00   1.00    2.50    --   88.44 125.00  90.00   26
 13  \w    116.00 146.00   1.00    2.50    --   88.44 125.00  90.00   30
 14  \w     68.00 107.00   1.00    2.50    --   88.44-125.00  90.00   39
 15  \w     75.00 156.00   1.00    2.50    --   88.44  61.00 -90.00   81
;
_diffrn_measurement_device         'four-circle diffractometer'
_diffrn_measurement_device_type   
 'SuperNova, Single source at offset/far, Atlas'
_diffrn_measurement_method         '\w scans'
_diffrn_orient_matrix_type        
 'CrysAlisPro convention (1999,Acta A55,543-557)'
_diffrn_orient_matrix_UB_11        0.0560389000
_diffrn_orient_matrix_UB_12        -0.0094224000
_diffrn_orient_matrix_UB_13        0.1475664000
_diffrn_orient_matrix_UB_21        -0.0480786000
_diffrn_orient_matrix_UB_22        -0.1711986000
_diffrn_orient_matrix_UB_23        0.0006395000
_diffrn_orient_matrix_UB_31        0.2053207000
_diffrn_orient_matrix_UB_32        -0.0374985000
_diffrn_orient_matrix_UB_33        -0.0401354000
_diffrn_radiation_monochromator    mirror
_diffrn_radiation_probe            x-ray
_diffrn_radiation_type             'Cu K\a'
_diffrn_radiation_wavelength       1.54184
_diffrn_source                     'micro-focus sealed X-ray tube'
_diffrn_source_type                'SuperNova (Cu) X-ray Source'
_reflns_Friedel_coverage           0.639
_reflns_Friedel_fraction_full      0.978
_reflns_Friedel_fraction_max       0.978
_reflns_number_gt                  999
_reflns_number_total               1044
_reflns_odcompleteness_completeness  99.09
_reflns_odcompleteness_iscentric   1
_reflns_odcompleteness_theta       64.70
_reflns_special_details
;
 Reflections were merged by SHELXL according to the crystal
 class for the calculation of statistics and refinement.
 
 _reflns_Friedel_fraction is defined as the number of unique
 Friedel pairs measured divided by the number that would be
 possible theoretically, ignoring centric projections and
 systematic absences.
;
_reflns_threshold_expression       'I > 2\s(I)'
_computing_cell_refinement         'CrysAlisPro 1.171.40.67a (Rigaku OD, 2019)'
_computing_data_collection         'CrysAlisPro 1.171.40.67a (Rigaku OD, 2019)'
_computing_data_reduction          'CrysAlisPro 1.171.40.67a (Rigaku OD, 2019)'
_computing_molecular_graphics      'Olex2 1.3 (Dolomanov et al., 2009)'
_computing_publication_material    'Olex2 1.3 (Dolomanov et al., 2009)'
_computing_structure_refinement    'SHELXL 2018/3 (Sheldrick, 2015)'
_computing_structure_solution      'SHELXT 2018/2 (Sheldrick, 2018)'
_refine_diff_density_max           0.126
_refine_diff_density_min           -0.188
_refine_diff_density_rms           0.029
_refine_ls_abs_structure_details
;
 Flack x determined using 380 quotients [(I+)-(I-)]/[(I+)+(I-)]
 (Parsons, Flack and Wagner, Acta Cryst. B69 (2013) 249-259).
;
_refine_ls_abs_structure_Flack     0.486(7)
_refine_ls_extinction_coef         .
_refine_ls_extinction_method       none
_refine_ls_goodness_of_fit_ref     1.056
_refine_ls_hydrogen_treatment      constr
_refine_ls_matrix_type             full
_refine_ls_number_parameters       91
_refine_ls_number_reflns           1044
_refine_ls_number_restraints       0
_refine_ls_R_factor_all            0.0346
_refine_ls_R_factor_gt             0.0330
_refine_ls_restrained_S_all        1.056
_refine_ls_shift/su_max            0.000
_refine_ls_shift/su_mean           0.000
_refine_ls_structure_factor_coef   Fsqd
_refine_ls_weighting_details      
 'w=1/[\s^2^(Fo^2^)+(0.0395P)^2^+0.2676P] where P=(Fo^2^+2Fc^2^)/3'
_refine_ls_weighting_scheme        calc
_refine_ls_wR_factor_gt            0.0834
_refine_ls_wR_factor_ref           0.0848
_refine_special_details            ?
_olex2_refinement_description
;
1. Fixed Uiso
 At 1.2 times of:
  All C(H) groups
2.a Aromatic/amide H refined with riding coordinates:
 C7(H7), C8(H8)
;
_atom_sites_solution_hydrogens     geom
_atom_sites_solution_primary       direct
_atom_sites_solution_secondary     ?
loop_
  _atom_site_label
  _atom_site_type_symbol
  _atom_site_fract_x
  _atom_site_fract_y
  _atom_site_fract_z
  _atom_site_U_iso_or_equiv
  _atom_site_adp_type
  _atom_site_occupancy
  _atom_site_site_symmetry_order
  _atom_site_calc_flag
  _atom_site_refinement_flags_posn
  _atom_site_refinement_flags_adp
  _atom_site_refinement_flags_occupancy
  _atom_site_disorder_assembly
  _atom_site_disorder_group
 Cl1 Cl 0.29038(15) 0.33417(10) 0.32067(11) 0.0694(4) Uani 1 1 d . . . . .
 N4 N 0.3563(4) 0.7482(3) 0.4120(3) 0.0445(7) Uani 1 1 d . . . . .
 N5 N 0.3668(4) 0.5951(3) 0.4184(3) 0.0483(7) Uani 1 1 d . . . . .
 N3 N 0.4287(5) 0.8389(4) 0.5063(3) 0.0631(8) Uani 1 1 d . . . . .
 N2 N 0.3906(6) 0.9774(4) 0.4658(4) 0.0714(10) Uani 1 1 d . . . . .
 N1 N 0.2975(6) 0.9806(3) 0.3493(3) 0.0620(9) Uani 1 1 d . . . . .
 C9 C 0.2766(5) 0.8344(4) 0.3153(3) 0.0445(7) Uani 1 1 d . . . . .
 C7 C 0.2011(6) 0.6048(4) 0.2086(3) 0.0525(8) Uani 1 1 d . . . . .
 H7 H 0.148917 0.548741 0.139328 0.063 Uiso 1 1 calc R U . . .
 C6 C 0.2869(5) 0.5303(4) 0.3175(3) 0.0462(8) Uani 1 1 d . . . . .
 C8 C 0.1959(6) 0.7579(4) 0.2065(3) 0.0531(8) Uani 1 1 d . . . . .
 H8 H 0.141406 0.810760 0.136232 0.064 Uiso 1 1 calc R U . . .

loop_
  _atom_site_aniso_label
  _atom_site_aniso_U_11
  _atom_site_aniso_U_22
  _atom_site_aniso_U_33
  _atom_site_aniso_U_23
  _atom_site_aniso_U_13
  _atom_site_aniso_U_12
 Cl1 0.0785(6) 0.0383(5) 0.0913(7) -0.0032(5) 0.0213(5) -0.0018(5)
 N4 0.0550(16) 0.0411(14) 0.0373(14) -0.0018(12) -0.0005(13) -0.0038(13)
 N5 0.0573(16) 0.0424(15) 0.0452(15) 0.0059(12) 0.0013(15) 0.0006(14)
 N3 0.079(2) 0.0607(19) 0.0493(16) -0.0101(18) -0.0091(16) -0.011(2)
 N2 0.090(3) 0.053(2) 0.070(2) -0.0191(17) 0.005(2) -0.0122(19)
 N1 0.078(2) 0.0424(15) 0.0661(19) -0.0039(14) 0.0071(19) -0.0016(16)
 C9 0.0542(18) 0.0387(16) 0.0406(15) 0.0044(14) 0.0051(15) 0.0020(17)
 C7 0.061(2) 0.058(2) 0.0385(17) -0.0087(14) -0.0004(18) -0.0058(18)
 C6 0.0516(19) 0.0389(16) 0.0480(17) -0.0029(14) 0.0115(18) -0.0010(16)
 C8 0.061(2) 0.059(2) 0.0399(17) 0.0070(15) -0.0027(18) 0.0032(18)

_geom_special_details
;
 All esds (except the esd in the dihedral angle between two l.s. planes)
 are estimated using the full covariance matrix.  The cell esds are taken
 into account individually in the estimation of esds in distances, angles
 and torsion angles; correlations between esds in cell parameters are only
 used when they are defined by crystal symmetry.  An approximate (isotropic)
 treatment of cell esds is used for estimating esds involving l.s. planes.
;
loop_
  _geom_bond_atom_site_label_1
  _geom_bond_atom_site_label_2
  _geom_bond_distance
  _geom_bond_site_symmetry_2
  _geom_bond_publ_flag
 Cl1 C6 1.722(3) . ?
 N4 N5 1.348(4) . ?
 N4 N3 1.340(4) . ?
 N4 C9 1.356(4) . ?
 N5 C6 1.294(5) . ?
 N3 N2 1.311(5) . ?
 N2 N1 1.345(5) . ?
 N1 C9 1.336(4) . ?
 C9 C8 1.406(5) . ?
 C7 H7 0.9300 . ?
 C7 C6 1.413(5) . ?
 C7 C8 1.345(5) . ?
 C8 H8 0.9300 . ?

loop_
  _geom_angle_atom_site_label_1
  _geom_angle_atom_site_label_2
  _geom_angle_atom_site_label_3
  _geom_angle
  _geom_angle_site_symmetry_1
  _geom_angle_site_symmetry_3
  _geom_angle_publ_flag
 N5 N4 C9 127.9(3) . . ?
 N3 N4 N5 122.5(3) . . ?
 N3 N4 C9 109.6(3) . . ?
 C6 N5 N4 112.1(3) . . ?
 N2 N3 N4 104.6(3) . . ?
 N3 N2 N1 113.0(3) . . ?
 C9 N1 N2 104.9(3) . . ?
 N4 C9 C8 117.4(3) . . ?
 N1 C9 N4 107.8(3) . . ?
 N1 C9 C8 134.7(3) . . ?
 C6 C7 H7 120.4 . . ?
 C8 C7 H7 120.4 . . ?
 C8 C7 C6 119.1(3) . . ?
 N5 C6 Cl1 114.8(3) . . ?
 N5 C6 C7 126.3(3) . . ?
 C7 C6 Cl1 118.9(3) . . ?
 C9 C8 H8 121.5 . . ?
 C7 C8 C9 117.0(3) . . ?
 C7 C8 H8 121.5 . . ?

loop_
  _geom_torsion_atom_site_label_1
  _geom_torsion_atom_site_label_2
  _geom_torsion_atom_site_label_3
  _geom_torsion_atom_site_label_4
  _geom_torsion
  _geom_torsion_site_symmetry_1
  _geom_torsion_site_symmetry_2
  _geom_torsion_site_symmetry_3
  _geom_torsion_site_symmetry_4
  _geom_torsion_publ_flag
 N4 N5 C6 Cl1 -178.7(2) . . . . ?
 N4 N5 C6 C7 1.6(5) . . . . ?
 N4 N3 N2 N1 -0.3(5) . . . . ?
 N4 C9 C8 C7 1.3(6) . . . . ?
 N5 N4 N3 N2 -179.8(3) . . . . ?
 N5 N4 C9 N1 179.8(3) . . . . ?
 N5 N4 C9 C8 -0.8(6) . . . . ?
 N3 N4 N5 C6 179.7(3) . . . . ?
 N3 N4 C9 N1 -0.5(4) . . . . ?
 N3 N4 C9 C8 178.9(3) . . . . ?
 N3 N2 N1 C9 0.0(5) . . . . ?
 N2 N1 C9 N4 0.3(4) . . . . ?
 N2 N1 C9 C8 -179.0(4) . . . . ?
 N1 C9 C8 C7 -179.5(4) . . . . ?
 C9 N4 N5 C6 -0.6(5) . . . . ?
 C9 N4 N3 N2 0.5(4) . . . . ?
 C6 C7 C8 C9 -0.4(6) . . . . ?
 C8 C7 C6 Cl1 179.1(3) . . . . ?
 C8 C7 C6 N5 -1.2(6) . . . . ?

_shelx_res_file
;
TITL 1a_a.res in P2(1)2(1)2(1)
    1a.res
    created by SHELXL-2018/3 at 12:31:23 on 14-Jul-2020
REM Old TITL 1a in P2(1)2(1)2(1)
REM SHELXT solution in P2(1)2(1)2(1): R1 0.154, Rweak 0.035, Alpha 0.002
REM <I/s> 0.737 for 15 systematic absences, Orientation as input
REM Flack x = 0.486 ( 0.006 ) from 384 Parsons' quotients
REM Formula found by SHELXT: C8 N Cl
CELL 1.54184 7.0604 8.78 10.0712 90 90 90
ZERR 4 0.0002 0.0002 0.0002 0 0 0
LATT -1
SYMM 0.5-X,-Y,0.5+Z
SYMM -X,0.5+Y,0.5-Z
SYMM 0.5+X,0.5-Y,-Z
SFAC C H Cl N
UNIT 16 8 4 20

L.S. 44
PLAN  5
CONF
BOND
list 4
MORE -1
BOND $H
fmap 2 53
ACTA
REM <olex2.extras>
REM <HklSrc "%.\\1a.hkl">
REM </olex2.extras>

WGHT    0.039500    0.267600
FVAR       1.06230
CL1   3    0.290378    0.334169    0.320665    11.00000    0.07845    0.03835 =
         0.09129   -0.00318    0.02128   -0.00179
N4    4    0.356315    0.748222    0.411999    11.00000    0.05504    0.04113 =
         0.03725   -0.00184   -0.00050   -0.00377
N5    4    0.366798    0.595096    0.418412    11.00000    0.05731    0.04241 =
         0.04522    0.00591    0.00127    0.00056
N3    4    0.428738    0.838881    0.506259    11.00000    0.07941    0.06071 =
         0.04930   -0.01006   -0.00907   -0.01123
N2    4    0.390616    0.977438    0.465797    11.00000    0.09034    0.05346 =
         0.07033   -0.01907    0.00469   -0.01218
N1    4    0.297526    0.980559    0.349295    11.00000    0.07754    0.04235 =
         0.06607   -0.00386    0.00714   -0.00159
C9    1    0.276633    0.834448    0.315323    11.00000    0.05421    0.03869 =
         0.04061    0.00436    0.00509    0.00196
C7    1    0.201117    0.604813    0.208599    11.00000    0.06139    0.05768 =
         0.03853   -0.00872   -0.00036   -0.00581
AFIX  43
H7    2    0.148917    0.548741    0.139328    11.00000   -1.20000
AFIX   0
C6    1    0.286943    0.530262    0.317456    11.00000    0.05156    0.03892 =
         0.04805   -0.00293    0.01151   -0.00098
C8    1    0.195938    0.757875    0.206517    11.00000    0.06074    0.05855 =
         0.03993    0.00703   -0.00272    0.00325
AFIX  43
H8    2    0.141406    0.810760    0.136232    11.00000   -1.20000
AFIX   0
HKLF 4


REM  1a_a.res in P2(1)2(1)2(1)
REM wR2 = 0.0848, GooF = S = 1.056, Restrained GooF = 1.056 for all data
REM R1 = 0.0330 for 999 Fo > 4sig(Fo) and 0.0346 for all 1044 data
REM 91 parameters refined using 0 restraints

END

WGHT      0.0395      0.2676

REM Highest difference peak  0.126,  deepest hole -0.188,  1-sigma level  0.029
Q1    1   0.3986  0.3563  0.3643  11.00000  0.05    0.13
Q2    1   0.2774  0.5633  0.2563  11.00000  0.05    0.13
Q3    1   0.2784  0.7837  0.3627  11.00000  0.05    0.11
Q4    1   0.1817  0.3442  0.3592  11.00000  0.05    0.10
Q5    1   0.2886  1.0470  0.3173  11.00000  0.05    0.10
;
_shelx_res_checksum                8964
_shelx_hkl_file
;
   0   0   1    0.05    0.15
   0   0   2 1590.05    9.44
   0   0   3   -0.03    0.53
   0   0   4   28.57    1.95
   0   0   5   -0.20    0.79
   0   0  -6 1061.05   10.20
   0   0  -6 1082.46   10.30
   0   0   6 1085.55   15.30
   0   0  -7   -0.02    0.46
   0   0   7    0.63    0.46
   0   0  -7    0.34    0.46
   0   0  -8  591.91    8.92
   0   0  -8  584.01    9.07
   0   0   8  573.18   13.76
   0   0  -9    0.19    0.67
   0   0 -10  193.96    5.53
   0   0 -11   -0.30    0.62
   0  -1   0    0.72    0.26
   0  -1   0    0.01    0.11
   0  -1   1 1446.90    7.00
   0   1   1 1426.93    7.72
   0  -1   2   44.02    1.62
   0   1   2   43.01    1.72
   0   1   3 3836.15   19.11
   0  -1   3 3884.90   18.22
   0   1   4   16.16    1.62
   0  -1   4   16.64    1.54
   0  -1   5 1176.32   13.89
   0   1   5 1155.51   14.29
   0  -1  -6    1.79    0.65
   0   1   6   -0.21    0.91
   0   1  -6    1.32    0.50
   0   1  -6    0.74    0.48
   0  -1  -6    0.13    0.49
   0  -1   6   -0.21    0.64
   0   1   7   22.28    2.69
   0  -1  -7   18.32    1.59
   0  -1  -7   19.35    1.63
   0   1  -7   20.58    1.66
   0  -1   7   19.99    2.41
   0   1  -7   19.87    1.57
   0   1   8   33.00    3.42
   0  -1  -8   30.58    2.08
   0  -1   8   30.37    3.24
   0   1  -8   30.62    2.18
   0  -1  -8   28.71    2.15
   0   1  -8   30.82    2.12
   0   1  -9   10.79    1.44
   0  -1  -9   11.41    1.29
   0   1  -9    8.25    1.14
   0  -1  -9    9.66    1.40
   0   1 -10   78.73    3.47
   0  -1 -10   83.56    3.64
   0   1 -10   76.19    3.24
   0   1 -11   34.90    2.06
   0  -1 -11   33.17    2.11
   0  -2   0  181.00    2.05
   0  -2   0  169.22    3.43
   0  -2   1 1114.71    9.06
   0   2   1 1165.43    8.54
   0  -2   2  347.72    5.00
   0   2   2  340.49    5.47
   0  -2   2  343.92    5.61
   0  -2   3  343.13    5.80
   0   2   3  331.08    6.12
   0   2   4    7.77    1.26
   0  -2   4   10.34    1.26
   0   2  -5  766.04    7.90
   0  -2   5  745.51   11.26
   0   2  -5  756.24    8.21
   0  -2  -5  776.01    8.21
   0   2   5  729.54   11.89
   0   2   6   14.86    2.07
   0   2  -6   15.84    1.32
   0  -2   6   18.52    2.21
   0  -2  -6   17.02    1.42
   0   2  -6   17.04    1.44
   0  -2  -6   16.47    1.42
   0  -2  -7  334.26    6.71
   0   2  -7  342.85    6.67
   0   2  -7  329.11    6.39
   0   2   7  340.97   10.07
   0  -2  -7  333.54    6.49
   0  -2   7  330.85    9.50
   0  -2  -8   22.88    1.81
   0  -2   8   22.32    2.90
   0   2   8   19.96    2.77
   0  -2  -8   24.09    2.02
   0   2  -8   21.94    1.92
   0   2  -8   20.55    1.82
   0  -2  -9    0.61    0.73
   0   2  -9    2.37    0.91
   0   2  -9    1.33    0.86
   0   2 -10   76.96    3.31
   0   2 -10   79.73    3.23
   0  -2 -10   76.91    3.34
   0  -2 -11    2.43    0.74
   0   2 -11    2.55    0.66
   0  -3   0    0.55    0.24
   0  -3   0    0.06    0.53
   0   3   1  257.64    4.80
   0  -3   1  257.92    5.34
   0   3   2 2067.36   15.23
   0  -3   2 2009.58   15.73
   0   3   3    4.05    0.91
   0  -3   3    4.70    1.03
   0   3  -4   17.31    1.29
   0   3   4   18.59    1.88
   0  -3   4   18.41    1.93
   0  -3  -4   21.18    1.40
   0   3  -5   83.25    2.97
   0  -3   5   83.93    4.01
   0   3  -5   90.63    2.84
   0  -3  -5   81.10    2.90
   0  -3   5   82.12    4.31
   0   3   6   10.23    1.81
   0   3  -6   11.46    1.21
   0  -3   6   12.95    1.92
   0  -3   6    7.83    1.72
   0   3  -6   10.68    1.24
   0  -3  -6   11.41    1.31
   0  -3  -7    6.44    1.02
   0  -3  -7    5.77    1.06
   0  -3   7    6.84    1.66
   0   3   7    9.57    1.83
   0   3  -7    7.34    1.06
   0  -3  -7    6.23    1.13
   0   3  -8  116.69    4.05
   0   3  -8  120.32    4.29
   0  -3   8  113.61    6.55
   0  -3  -8  118.13    4.43
   0   3  -9   10.87    1.31
   0  -3  -9   10.02    1.46
   0   3  -9    8.33    1.22
   0   3 -10    0.71    0.63
   0  -3 -10    0.82    0.75
   0   3 -10    1.67    0.54
   0  -3 -11    0.59    0.46
   0  -4   0    8.80    1.30
   0   4   1 3003.51   19.09
   0  -4   1 3008.96   21.51
   0  -4   2   88.78    2.89
   0  -4   2   87.59    3.86
   0   4   2   94.42    3.73
   0  -4  -3  178.40    4.00
   0   4   3  169.75    5.34
   0  -4   3  181.97    5.86
   0   4  -3  180.38    4.05
   0  -4  -4   84.00    2.75
   0   4   4   77.76    4.02
   0  -4  -4   86.65    3.00
   0  -4   4   90.48    4.51
   0   4  -4   83.26    2.98
   0   4  -5  202.60    4.95
   0   4   5  196.33    6.96
   0  -4   5  207.31    7.29
   0  -4  -5  212.28    4.55
   0  -4  -5  205.88    4.95
   0   4  -5  202.16    4.44
   0   4  -6   53.79    2.52
   0   4  -6   51.39    2.74
   0  -4  -6   51.30    2.70
   0   4   6   51.50    3.97
   0  -4   6   52.98    4.14
   0  -4  -7  141.81    4.72
   0   4   7  145.60    7.03
   0  -4   7  139.33    6.85
   0  -4  -7  142.30    4.83
   0   4  -7  138.12    4.22
   0   4  -7  148.40    4.78
   0   4  -8    2.99    0.85
   0   4  -8    4.04    1.11
   0  -4  -8    2.73    0.95
   0  -4  -9  179.69    5.28
   0   4  -9  195.44    5.33
   0  -4 -10    7.07    1.17
   0   4 -10    8.18    1.09
   0  -5   0    0.41    0.80
   0  -5   0    1.03    0.42
   0  -5   0    0.86    0.50
   0   5   0    0.00    0.46
   0  -5   1  517.68    6.83
   0  -5  -1  518.94    7.08
   0  -5  -1  516.09    7.03
   0  -5   1  494.45   10.06
   0   5   1  514.34    7.01
   0  -5   1  513.22    6.74
   0   5   1  541.47    9.16
   0   5  -1  530.86    7.14
   0   5   2    3.98    0.98
   0   5  -2    3.50    0.73
   0   5   2    4.70    0.88
   0  -5   2    3.96    0.77
   0  -5   2    4.27    0.83
   0  -5  -2    3.82    0.72
   0  -5   2    6.94    1.46
   0  -5  -3  763.53    9.15
   0  -5   3  760.03    8.68
   0   5   3  763.23   12.33
   0   5  -3  796.48    9.50
   0  -5   4  564.69   12.12
   0   5  -4  552.49    8.35
   0  -5  -4  566.06    7.88
   0   5   4  556.73   11.32
   0  -5   4  562.35    7.71
   0  -5  -4  555.62    8.26
   0  -5  -5    3.60    0.98
   0  -5  -5    4.80    0.86
   0   5  -5    5.55    0.95
   0   5   5    2.90    1.35
   0  -5   5    3.60    1.27
   0  -5  -6   50.86    2.89
   0   5  -6   53.42    2.92
   0   5   6   51.53    4.12
   0  -5   6   52.10    4.28
   0  -5  -7    3.71    1.15
   0   5  -7    2.85    0.99
   0  -5  -8    1.30    0.92
   0   5  -8    0.87    0.81
   0  -5  -9   45.73    2.55
   0   5  -9   46.27    2.54
   0   5 -10    0.70    0.44
   0  -5 -10   -0.02    0.35
   0   6   0  903.05   10.38
   0  -6   0  894.23    9.98
   0  -6   1   27.76    1.81
   0  -6   1   32.05    3.01
   0   6  -1   31.51    2.03
   0  -6   1   26.45    1.78
   0  -6  -1   28.74    1.86
   0  -6  -1   26.74    1.86
   0   6   1   28.12    1.88
   0  -6  -2  173.81    4.65
   0  -6   2  172.43    4.41
   0  -6   2  166.43    6.80
   0   6  -2  175.41    4.81
   0  -6   2  172.63    4.37
   0   6  -3   22.54    1.85
   0  -6   3   22.25    1.66
   0  -6   3   22.80    2.69
   0  -6  -3   23.09    1.83
   0  -6  -4    2.04    0.79
   0  -6   4    2.28    1.53
   0  -6  -4    2.37    0.88
   0   6  -4    2.27    0.98
   0  -6   4    3.09    0.94
   0  -6  -5   11.50    1.39
   0   6  -5    8.96    1.39
   0  -6   5   12.30    1.36
   0  -6  -5    9.48    1.41
   0  -6   5   11.43    2.35
   0  -6  -6  992.50   12.64
   0   6  -6  971.69   12.60
   0  -6  -7    0.74    0.74
   0   6  -7   -0.42    0.68
   0   6  -8   18.08    1.70
   0  -6  -8   17.16    1.68
   0  -6  -9    1.00    0.59
   0   6  -9    1.10    0.60
   0  -7   0    1.02    0.53
   0   7   0    0.62    0.58
   0  -7   0    1.00    0.61
   0   7   1    4.73    1.01
   0  -7   1    3.48    0.96
   0   7  -1    4.13    1.11
   0  -7   1    3.81    0.86
   0  -7  -1    4.76    0.93
   0   7  -2    1.43    0.83
   0  -7   2    2.96    0.67
   0  -7  -2    0.64    0.64
   0  -7   3   29.02    1.97
   0  -7   3   26.45    3.10
   0  -7  -3   29.85    2.19
   0   7  -3   28.87    2.29
   0  -7  -3   27.40    2.06
   0  -7  -4   79.84    3.44
   0   7  -4   82.49    3.77
   0  -7  -4   78.53    3.51
   0  -7  -5  198.63    5.61
   0   7  -5  207.18    5.80
   0  -7  -5  199.27    5.31
   0  -7  -6    5.60    1.22
   0   7  -6    1.87    0.91
   0   7  -7    8.52    1.20
   0  -7  -7    8.15    1.26
   0   7  -8    0.51    0.55
   0  -7  -8    0.11    0.50
   0   7  -8   -0.13    0.40
   0  -8   0    2.66    0.91
   0   8   0    2.61    0.94
   0  -8   1  452.38    7.92
   0   8  -1  451.22    8.49
   0  -8  -1  445.84    7.73
   0  -8  -2   20.45    1.79
   0  -8   2   19.73    1.80
   0  -8  -2   19.95    1.86
   0   8  -2   21.84    2.03
   0   8  -3    7.06    1.21
   0  -8  -3    5.52    1.11
   0  -8  -3    6.01    1.18
   0  -8  -4    0.71    0.79
   0  -8  -4    1.60    0.72
   0   8  -4    0.65    0.76
   0  -8  -5   18.31    1.56
   0  -8  -5   16.74    1.65
   0   8  -5   18.06    1.74
   0  -8  -6   51.80    2.61
   0   8  -6   53.60    2.67
   0   8  -7   46.11    2.24
   0  -8  -7   41.23    2.12
   0  -9   0   -1.06    0.71
   0  -9  -1   38.75    2.17
   0  -9  -1   40.78    2.44
   0   9  -1   38.97    2.39
   0  -9  -2   98.95    3.69
   0   9  -2  104.23    3.81
   0  -9  -2  100.81    3.46
   0  -9  -3    2.42    0.73
   0   9  -3    3.27    0.89
   0  -9  -3    3.22    0.76
   0  -9  -4  110.69    3.53
   0  -9  -4  112.92    3.56
   0   9  -4  113.64    3.78
   0  -9  -5   -0.64    0.61
   0   9  -5    1.69    0.68
   0 -10   0   79.86    2.91
   0 -10  -1   84.20    2.97
   0 -10   1   86.74    2.93
   0 -10   2   15.37    1.20
   0 -10  -2   17.74    1.41
   1   0   0    0.62    0.38
  -1   0   0    0.04    0.14
   1   0  -1  996.69    6.81
   1   0   1 1016.86    6.86
  -1   0   3 1401.45   10.97
   1   0   3 1398.65   12.01
  -1   0   4  390.71    6.92
   1   0   4  402.06    7.57
   1   0   5    2.66    1.10
  -1   0   5    3.01    0.93
   1   0  -5    3.96    0.72
  -1   0  -5    2.96    0.74
  -1   0   6    9.33    1.65
   1   0  -6   10.25    1.20
  -1   0  -6   10.85    1.08
  -1   0  -6   11.45    1.24
   1   0   6   10.55    1.83
   1   0  -7   11.35    1.38
  -1   0   7   11.80    2.08
  -1   0  -7   14.36    1.35
  -1   0  -7   11.34    1.36
   1   0   7   11.94    2.14
   1   0   8  132.89    6.89
  -1   0   8  124.42    6.31
  -1   0  -8  133.79    4.15
   1   0  -8  130.20    4.50
  -1   0  -8  126.35    4.38
  -1   0  -9   17.50    1.77
   1   0  -9   15.18    1.75
   1   0  -9   16.63    1.84
  -1   0 -10  301.13    6.53
  -1   0 -10  293.41    6.53
   1   0 -10  299.44    6.91
   1   0 -11   17.61    1.58
  -1   0 -11   17.28    1.48
   1   1 -11   13.63    1.38
  -1  -1 -11   15.60    1.43
  -1  -1 -10   35.51    2.32
   1   1 -10   36.43    2.48
   1   1 -10   39.92    2.46
  -1  -1  -9   84.16    3.43
  -1  -1  -9   83.71    3.66
   1   1  -9   85.16    3.81
  -1  -1  -8  229.03    5.94
   1  -1   8  229.26    9.18
  -1   1   8  239.49    8.94
  -1  -1  -8  232.37    5.57
   1   1  -8  230.70    6.00
   1   1  -7  175.98    4.39
  -1   1   7  169.04    6.98
   1   1  -7  184.06    4.96
  -1  -1  -7  189.75    5.13
  -1  -1  -7  185.29    4.66
   1  -1   7  192.61    7.64
   1   1  -7  192.11    5.05
  -1  -1  -6   18.70    1.52
  -1  -1  -6   18.78    1.40
   1   1  -6   17.45    1.33
  -1   1   6   17.49    2.10
  -1  -1  -6   19.81    1.33
   1   1  -6   15.59    1.39
   1   1  -6   18.17    1.49
   1  -1   6   14.95    2.02
   1   1  -5  363.56    5.61
  -1   1   5  365.01    8.06
  -1   1   4  133.38    4.30
   1  -1   4  120.21    4.23
  -1   1   3  812.00    9.42
   1  -1   3  760.89    9.27
   1  -1   2 1729.25   12.16
  -1   1   2 1758.16   12.15
   1  -1   1  740.14    4.45
  -1  -1   0  696.62    5.76
   1  -1   0  693.67    6.25
   1  -1  -1  737.55    6.47
  -1  -1   1  755.16    3.56
   1   1   1  742.08    5.44
   1   1   2 1702.10   11.11
  -1  -1   2 1714.90    8.80
  -1  -1   3  764.14    7.66
   1   1   3  776.84    9.16
  -1  -1   4  130.27    3.82
   1   1   4  133.70    4.45
  -1  -1   5  358.45    7.36
   1  -1  -5  367.54    5.74
  -1   1  -5  366.82    5.79
   1   1   5  361.64    8.35
   1   1   6   17.75    2.18
   1  -1  -6   17.50    1.50
  -1   1  -6   19.80    1.36
  -1   1  -6   19.58    1.54
  -1  -1   6   16.85    1.99
  -1  -1   7  192.86    6.96
  -1   1  -7  185.73    4.99
   1   1   7  184.69    7.48
   1  -1  -7  187.20    5.11
  -1  -1   8  216.52    8.07
   1  -1  -8  228.79    6.07
   1   1   8  233.12    9.10
  -1   1  -8  226.89    5.92
  -1   1  -9   94.92    3.95
   1  -1  -9   85.24    3.88
  -1   1  -9   85.06    3.51
  -1   1 -10   35.55    2.38
  -1   1 -10   38.91    2.31
   1  -1 -10   39.95    2.58
  -1   1 -11   12.55    1.28
  -1   1 -11   14.72    1.32
   1  -1 -11   14.06    1.46
   1   2 -11   11.11    1.23
  -1  -2 -11   10.88    1.21
  -1  -2 -10   18.83    1.67
   1   2 -10   20.45    1.85
  -1  -2  -9   23.84    1.98
   1   2  -9   22.04    2.02
  -1  -2  -9   24.06    2.07
   1   2  -8   36.94    2.25
   1   2  -8   40.41    2.56
  -1  -2  -8   38.54    2.52
  -1  -2  -8   39.58    2.37
   1  -2   8   37.30    3.78
  -1   2   8   42.67    4.01
   1  -2   7   51.06    4.16
   1   2  -7   53.67    2.55
  -1  -2  -7   54.68    2.67
   1   2  -7   51.35    2.72
  -1   2   7   54.36    4.18
  -1  -2  -7   58.75    2.66
  -1  -2  -7   53.93    2.85
   1   2  -6  346.79    5.97
  -1  -2  -6  354.92    6.11
  -1  -2  -6  371.78    6.12
   1   2  -6  339.40    6.29
  -1   2   6  362.28    9.50
   1  -2   6  362.45    9.69
   1   2  -5 1724.27   12.66
   1   2  -5 1698.69   11.99
  -1   2   5 1725.15   18.58
  -1  -2  -5 1735.59   12.02
   1  -2   4  239.65    6.35
  -1   2   4  233.56    6.18
   1  -2   3 1954.18   15.92
  -1   2   3 1857.19   16.18
  -1   2   2   43.89    2.26
   1  -2   2   41.75    1.83
  -1  -2  -1  802.99    8.29
   1  -2   1  784.59    6.68
   1   2   0  733.63    3.74
  -1  -2   0  730.90    7.79
   1   2   1  812.05    6.44
   1   2   1  799.09    4.17
   1  -2  -1  788.59    7.33
  -1  -2   1  803.60    8.60
  -1  -2   2   43.68    2.30
   1   2   2   44.09    1.97
  -1  -2   2   44.97    1.43
  -1  -2   3 1951.33   11.89
   1   2   3 1899.47   15.15
   1   2   4  230.33    6.11
  -1  -2   4  234.42    5.04
   1  -2  -5 1694.05   12.80
  -1  -2   5 1774.40   16.00
   1   2   5 1757.95   18.96
   1  -2  -5 1679.93   11.74
  -1   2  -5 1742.52   12.99
   1  -2  -6  357.49    6.66
  -1   2  -6  355.48    5.70
   1  -2  -6  348.32    5.73
   1   2   6  348.70    9.49
  -1   2  -6  347.60    6.43
  -1  -2   6  361.57    8.30
  -1   2  -7   56.21    2.56
  -1  -2   7   53.89    3.78
  -1   2  -7   53.36    2.78
   1  -2  -7   53.82    2.87
   1   2   7   48.01    3.97
   1  -2  -8   41.94    2.75
  -1   2  -8   40.18    2.35
   1   2   8   41.05    3.98
  -1   2  -8   39.12    2.55
  -1   2  -9   23.49    1.86
   1  -2  -9   24.13    2.17
  -1   2  -9   23.29    1.98
  -1   2 -10   22.47    1.87
   1  -2 -10   21.59    1.98
   1  -2 -10   22.66    1.97
  -1   2 -10   22.22    1.68
   1  -2 -11   12.77    1.38
  -1   2 -11   10.44    1.18
  -1  -3 -11    5.87    0.95
   1   3 -11    5.23    0.94
   1   3 -10   13.43    1.45
  -1  -3  -9   27.30    2.04
  -1  -3  -9   27.75    2.11
   1   3  -9   25.43    2.07
   1   3  -9   28.35    1.97
  -1  -3  -8   32.40    2.33
   1   3  -8   35.72    2.44
  -1  -3  -8   32.08    2.26
   1   3  -8   33.20    2.16
  -1  -3  -7   44.23    2.53
   1   3  -7   45.03    2.60
  -1  -3  -7   47.96    2.56
  -1   3   7   42.17    3.90
   1   3  -7   42.65    2.39
   1  -3   7   43.87    3.89
   1   3  -6   69.32    2.84
  -1  -3  -6   74.64    2.96
  -1   3   6   72.16    4.59
   1  -3   6   64.72    4.02
   1   3  -6   71.14    2.99
   1   3  -5   30.12    1.82
  -1  -3  -5   26.90    1.71
   1  -3   5   27.08    2.44
   1   3  -5   27.43    1.70
  -1   3   5   27.40    2.49
   1  -3   4  135.11    4.68
   1   3  -4  131.40    3.37
  -1  -3  -4  138.90    3.44
  -1   3   4  135.14    5.14
   1   3  -4  129.48    3.35
   1  -3   3  172.51    4.69
  -1   3   3  174.47    5.42
  -1   3   2  223.47    5.62
   1  -3   2  223.09    4.83
  -1  -3  -1  118.89    3.93
   1  -3   1  112.40    3.34
   1  -3   1  119.23    3.35
  -1  -3   0 1931.80   15.37
   1  -3   0 1951.15   12.65
   1   3   0 1933.21    9.44
   1   3   1  112.25    2.86
   1  -3  -1  117.48    3.01
  -1  -3   1  121.86    4.02
   1   3   2  214.47    2.41
  -1  -3   2  225.20    5.77
   1   3   2  215.18    4.75
   1   3   3  170.26    4.91
  -1  -3   3  163.78    5.39
   1  -3  -4  133.63    3.36
  -1   3  -4  134.16    3.53
   1  -3  -4  133.03    3.48
   1   3   4  127.48    4.86
  -1  -3   4  136.97    5.41
  -1   3  -5   28.07    1.84
   1   3   5   26.67    2.55
   1  -3  -5   28.69    1.70
   1  -3  -5   24.87    1.70
  -1  -3   5   25.59    2.69
  -1   3  -6   71.28    3.12
   1   3   6   70.12    4.45
   1  -3  -6   71.87    3.10
   1  -3  -6   66.93    2.74
  -1  -3   6   72.25    4.68
   1   3   7   45.50    3.91
   1  -3  -7   44.94    2.73
  -1  -3   7   43.60    4.15
  -1   3  -7   47.63    2.75
   1  -3  -8   31.62    2.43
  -1   3  -8   32.04    2.39
   1  -3  -9   26.48    2.20
  -1   3  -9   26.09    2.16
   1  -3 -10   12.63    1.45
   1   3  10   13.90    1.55
   1  -3 -10   11.52    1.52
  -1   3 -10   12.01    1.38
  -1   3 -11    5.18    0.91
   1  -3 -11    5.60    0.87
   1   4 -10    8.52    1.29
   1   4  -9   52.51    2.61
  -1  -4  -9   55.54    2.80
  -1  -4  -9   52.09    2.72
   1   4  -8    3.56    0.90
  -1  -4  -8    4.29    1.05
  -1  -4  -8    4.39    1.13
  -1  -4  -8    3.10    0.87
   1   4  -7    5.71    1.00
  -1  -4  -7    7.71    1.17
   1   4  -7    5.44    1.06
  -1   4   7   10.36    2.12
  -1  -4  -7    9.97    1.25
  -1  -4  -6   46.68    2.53
  -1   4   6   47.32    3.89
   1  -4   6   42.19    3.52
   1   4  -6   42.98    2.43
   1   4  -6   43.22    2.43
   1   4  -5  299.79    5.93
  -1   4   5  295.70    8.78
   1  -4   5  307.70    8.40
  -1  -4  -5  307.09    6.03
  -1  -4  -4  175.33    4.32
   1   4  -4  171.18    4.23
   1  -4   4  168.39    5.69
  -1   4   4  159.36    6.11
   1  -4   3  855.88   11.79
  -1   4   3  824.06   12.97
  -1  -4  -3  861.40    9.04
   1   4  -3  847.85    8.89
   1  -4   2   18.09    1.72
  -1  -4  -2   19.68    1.37
   1  -4   2   15.85    1.61
   1   4  -2   16.35    1.22
  -1   4   2   18.27    1.89
   1  -4   1  395.98    7.28
   1  -4   1  396.13    6.57
   1   4   0  267.34    4.39
  -1  -4   0  265.98    6.69
  -1  -4   1  389.95    8.25
   1  -4  -1  393.84    5.59
   1   4   1  384.31    6.10
  -1  -4   2   20.27    2.10
   1   4   2   18.44    1.34
   1  -4  -2   18.12    1.33
   1   4   2   15.71    1.46
  -1   4  -3  851.32    8.88
   1  -4  -3  840.90    8.73
   1  -4  -3  858.18    8.78
   1   4   3  849.58   11.85
  -1  -4   3  846.91   13.44
  -1   4  -4  174.40    4.35
   1   4   4  167.92    5.92
   1  -4  -4  169.03    4.27
   1  -4  -4  171.63    4.24
  -1  -4   4  170.34    6.52
  -1   4  -5  304.72    6.20
   1   4   5  293.60    8.62
   1  -4  -5  291.43    5.79
  -1  -4   5  283.91    9.09
   1  -4  -5  293.63    6.08
   1   4   6   43.92    3.77
   1  -4  -6   44.83    2.45
   1  -4  -6   43.59    2.62
  -1  -4   6   41.98    3.90
  -1   4  -6   44.44    2.59
  -1  -4   7    7.76    1.95
   1   4   7    5.43    1.69
  -1   4  -7    5.63    1.20
   1  -4  -7    5.03    1.15
   1  -4  -7    5.96    1.28
   1  -4  -8    3.00    1.10
  -1   4  -8    4.01    1.19
   1  -4  -9   54.85    3.03
  -1   4  -9   53.05    2.87
  -1   4 -10    7.90    1.06
   1   4  10    8.86    1.41
   1  -4 -10    9.52    1.26
   1   5 -10    0.54    0.45
  -1  -5  -9   21.43    1.69
   1   5  -9   23.50    1.73
  -1  -5  -8    1.92    0.78
   1   5  -8    0.87    0.70
  -1  -5  -8    1.29    0.77
  -1  -5  -8    1.71    0.81
  -1  -5  -7   84.47    3.72
   1   5  -7   81.38    3.52
  -1  -5  -6   70.59    3.28
   1   5  -6   62.32    3.07
  -1   5   6   62.22    4.65
   1   5  -5   45.09    2.57
  -1   5   5   42.25    3.59
  -1  -5  -5   50.37    2.66
   1   5  -4    5.12    1.01
  -1  -5  -4    4.21    0.93
  -1   5   4    4.24    1.11
  -1  -5  -4    4.71    0.73
   1  -5   4    5.40    1.24
   1   5  -3   43.40    2.31
  -1  -5  -3   46.76    2.37
  -1   5   3   40.71    3.25
   1  -5   3   41.82    2.94
   1  -5   3   42.30    2.19
   1  -5   2  331.13    7.94
  -1  -5  -2  345.23    6.19
   1   5  -2  335.65    6.09
  -1   5   2  348.86    8.70
   1  -5   2  323.66    5.89
  -1  -5  -1 1878.79   14.12
  -1   5   1 1845.50   12.58
   1  -5   1 1847.41   13.55
   1   5  -1 1828.77   13.99
   1  -5   1 1856.82   18.33
   1   5   0  275.17    5.40
   1  -5   0  260.21    5.12
  -1  -5   0  264.25    5.29
  -1  -5   0  259.89    4.73
  -1   5   0  271.42    4.88
  -1  -5   0  270.41    7.76
   1  -5  -1 1840.34   12.86
   1   5   1 1871.94   14.16
  -1  -5   1 1866.43   20.41
   1  -5  -1 1829.55   13.78
  -1   5  -1 1839.97   13.02
   1  -5  -2  335.06    5.77
  -1  -5   2  345.64    9.13
  -1   5  -2  339.43    5.86
   1  -5  -2  333.92    6.11
   1  -5  -3   46.54    2.37
  -1  -5   3   37.46    3.29
  -1   5  -3   43.20    2.26
   1  -5  -3   41.81    2.21
  -1   5  -4    5.56    1.00
  -1  -5   4    6.86    1.64
   1  -5  -4    4.43    0.86
   1  -5  -4    5.00    0.98
   1   5   4    5.17    1.28
   1  -5  -5   49.22    2.73
   1   5   5   46.66    3.55
   1  -5  -5   48.45    2.59
  -1  -5   5   42.37    3.84
  -1   5  -5   46.98    2.66
   1  -5  -6   64.75    3.06
   1  -5  -6   65.58    3.33
  -1   5  -6   66.47    3.27
  -1  -5   6   66.42    4.95
  -1   5  -7   86.27    3.80
   1  -5  -7   76.88    3.76
   1  -5  -8    1.44    0.87
  -1   5  -8    2.16    0.98
   1  -5  -9   23.60    1.98
  -1   5  -9   23.75    1.86
  -1   5 -10    1.58    0.51
   1  -5 -10    0.18    0.51
   1   5  10    1.47    0.73
   1   6  -9    5.85    1.04
   1   6  -8   42.36    2.38
   1   6  -8   45.18    2.63
  -1  -6  -8   40.36    2.35
  -1  -6  -8   46.36    2.60
   1   6  -7   72.66    3.34
   1  -6   7   69.20    3.07
   1   6  -6  208.47    5.76
   1  -6   6  211.84    5.54
  -1  -6  -6  216.25    5.88
  -1  -6  -5  102.38    4.04
  -1   6   5   94.77    5.72
   1  -6   5  102.57    3.87
   1   6  -5  101.28    4.03
  -1   6   4 1460.98   20.63
  -1  -6  -4 1527.57   13.59
   1   6  -4 1533.21   15.10
  -1  -6  -4 1548.04   14.82
   1  -6   4 1482.55   14.36
   1   6  -3  125.58    4.30
   1  -6   3  119.53    4.00
   1  -6   3  120.26    5.62
  -1  -6  -3  118.39    4.09
  -1   6   3  123.94    5.82
   1  -6   2  605.60    8.73
  -1   6   2  604.90   12.55
   1   6  -2  615.52    9.26
  -1  -6  -2  617.20    9.07
  -1   6   1   56.72    2.53
  -1  -6  -1   58.73    2.83
   1  -6   1   57.50    2.70
   1   6  -1   56.59    2.82
  -1   6   1   56.86    3.79
   1   6   0   13.45    1.47
   1  -6   0   11.68    1.32
  -1  -6   0   12.33    1.40
  -1   6   0   13.73    1.31
  -1  -6   0   12.77    1.22
  -1  -6   1   55.54    2.71
  -1  -6   1   54.95    4.05
   1  -6  -1   54.04    2.45
   1   6   1   59.10    2.87
   1  -6  -1   56.32    2.77
  -1   6  -1   57.50    2.59
  -1  -6   2  599.95   13.38
   1  -6  -2  591.53    8.39
   1  -6  -2  617.02    9.10
  -1   6  -2  627.21    8.74
   1  -6  -2  609.66    8.94
  -1  -6   2  594.61    8.75
  -1   6  -3  126.24    4.17
   1  -6  -3  123.09    4.02
  -1  -6   3  117.54    6.21
   1  -6  -3  126.29    4.20
   1  -6  -4 1487.95   14.55
  -1   6  -4 1511.12   14.83
   1  -6  -4 1519.13   14.86
   1  -6  -5   91.07    3.83
  -1   6  -5  105.06    4.11
  -1  -6   5  102.42    6.24
   1  -6  -5   98.03    3.84
  -1   6  -6  220.69    5.99
   1  -6  -6  218.80    5.69
   1  -6  -6  219.32    6.00
  -1   6  -7   73.68    3.46
   1  -6  -7   76.72    3.55
   1  -6  -8   42.44    2.53
  -1   6  -8   48.51    2.64
   1  -6  -9    6.58    1.00
   1   6   9    6.30    1.16
  -1   6  -9    7.33    1.05
   1   7  -8   21.83    1.59
   1   7  -8   25.56    1.74
  -1  -7  -8   21.14    1.55
   1   7  -7    1.38    0.63
  -1  -7  -7    0.16    0.60
  -1  -7  -7   -0.68    0.76
   1   7  -7    1.79    0.77
  -1  -7  -6    9.49    1.39
   1   7  -6    9.99    1.32
   1   7  -6   12.50    1.45
   1  -7   6   10.92    1.34
   1   7  -5    4.98    1.15
   1  -7   5    5.53    1.09
  -1  -7  -5    4.01    1.10
   1   7  -4    1.84    0.94
  -1  -7  -4    2.51    0.95
  -1  -7  -4    2.07    0.83
   1  -7   4   -0.09    0.66
   1  -7   3   25.48    2.02
  -1  -7  -3   23.36    2.03
   1   7  -3   24.02    2.13
   1  -7   2  143.31    4.59
  -1  -7  -2  141.93    4.66
   1   7  -2  144.94    4.88
  -1  -7  -1  230.63    5.83
   1   7  -1  254.10    6.38
  -1   7   1  250.12    5.63
   1  -7   1  234.97    5.87
   1   7   0    2.09    0.89
  -1   7   0    2.22    0.78
  -1  -7   0    2.67    0.92
   1  -7   0    2.74    0.90
  -1   7  -1  243.71    5.77
   1  -7  -1  247.45    5.50
   1   7   1  251.56    6.30
   1  -7  -1  237.59    6.05
  -1  -7   1  234.98    5.81
  -1   7  -2  138.09    4.47
   1  -7  -2  142.36    4.65
  -1  -7   2  138.32    4.44
  -1  -7   2  142.13    7.02
   1  -7  -2  138.58    4.28
   1  -7  -3   22.15    1.83
   1  -7  -3   21.54    1.94
  -1   7  -3   21.79    1.92
  -1  -7   3   20.75    2.84
  -1  -7   3   23.70    1.86
  -1   7  -4    1.28    0.76
   1  -7  -4    0.17    0.83
   1  -7  -4    0.80    0.71
  -1  -7   4    0.57    0.68
  -1   7  -5    6.26    1.20
   1  -7  -5    4.90    1.20
   1  -7  -5    4.72    1.05
   1  -7  -6   10.14    1.29
  -1   7  -6   11.55    1.50
   1  -7  -6   11.04    1.50
  -1   7  -7    0.40    0.57
   1  -7  -7    0.23    0.62
   1   7   8   23.55    1.90
  -1   7  -8   21.00    1.59
   1  -7  -8   22.46    1.70
   1   8  -7    2.10    0.63
  -1  -8  -7    2.07    0.83
   1   8  -6   30.23    2.02
  -1  -8  -6   30.94    2.02
  -1  -8  -5   48.17    2.64
   1   8  -5   43.78    2.60
   1  -8   5   45.51    2.40
   1  -8   4  163.39    4.66
  -1  -8  -4  169.41    4.98
  -1  -8  -4  172.24    4.72
   1   8  -4  171.20    5.21
   1   8  -3  164.21    5.25
  -1  -8  -3  156.69    4.66
   1  -8   3  152.87    4.71
  -1  -8  -3  156.96    4.87
   1   8  -2   32.50    2.45
  -1  -8  -2   31.46    2.32
   1  -8   2   25.56    2.14
   1   8  -1  202.97    5.86
   1  -8   1  202.63    5.61
  -1  -8  -1  199.73    5.47
  -1  -8   0  165.16    4.92
   1   8   0  166.91    5.28
  -1   8   0  163.57    4.74
   1  -8   0  163.16    5.00
   1  -8   0  163.17    5.11
   1  -8  -1  202.25    5.65
  -1   8  -1  193.49    5.28
  -1  -8   1  196.76    5.31
   1  -8  -2   28.25    2.22
   1  -8  -2   30.11    2.04
  -1  -8   2   29.34    2.12
  -1   8  -2   31.48    2.18
  -1  -8   3  145.79    4.37
   1  -8  -3  159.65    4.63
   1  -8  -3  160.43    5.05
  -1   8  -3  155.24    4.81
   1  -8  -4  171.10    5.06
   1  -8  -4  170.85    4.83
  -1   8  -4  176.51    5.08
  -1   8  -5   46.21    2.63
   1  -8  -5   44.16    2.45
   1  -8  -5   47.18    2.54
   1  -8  -6   27.39    1.78
   1  -8  -6   30.35    2.00
  -1   8  -6   29.32    1.94
  -1   8  -7    1.48    0.62
   1  -8  -7    1.45    0.62
  -1  -9  -5    9.02    1.12
   1   9  -5    7.62    1.05
   1   9  -4    9.24    1.21
  -1  -9  -4    8.93    1.15
  -1  -9  -4    8.29    1.04
   1  -9   3   23.26    1.66
  -1  -9  -3   22.00    1.68
   1   9  -3   27.04    2.00
  -1  -9  -3   23.63    1.78
  -1  -9  -2   64.35    2.91
   1  -9   2   68.78    2.92
   1   9  -2   73.73    3.29
   1  -9   2   66.58    2.90
  -1  -9  -2   65.16    2.90
  -1  -9  -1   30.84    2.03
   1  -9   1   33.57    2.13
   1  -9   0  104.98    3.84
  -1  -9   0  101.82    3.55
  -1  -9   1   33.75    2.04
   1  -9  -1   34.24    2.27
  -1   9  -1   31.03    2.01
   1  -9  -2   70.26    3.21
  -1   9  -2   62.83    2.84
  -1   9  -3   24.54    1.81
   1  -9  -3   24.47    1.87
   1  -9  -4    8.46    1.13
  -1   9  -4    9.93    1.25
  -1   9  -5    7.08    0.90
   1  -9  -5    6.60    0.90
   1 -10   1   11.01    1.11
  -1 -10  -1   11.07    1.07
   1 -10   0    1.77    0.59
  -1 -10   0    2.17    0.69
   1 -10  -1    9.59    1.09
  -1 -10   1   10.59    1.11
  -1 -10   2   29.76    1.64
   1 -10  -2   29.01    1.72
   2   0   1 9999.00   31.47
   2   0   2 6797.33   27.92
   2   0   2 6694.82   26.46
  -2   0   3  806.69    9.12
   2   0   3  784.16   10.38
  -2   0   4  344.50    6.68
   2   0   4  343.70    7.85
  -2   0  -5  236.45    5.04
   2   0  -5  225.89    4.37
  -2   0   5  237.49    6.41
   2   0  -5  245.83    4.92
   2   0   5  235.28    5.10
   2   0   5  243.07    7.45
   2   0  -6  443.86    7.32
   2   0  -6  417.76    6.34
   2   0  -6  422.07    7.01
   2   0   6  435.70    7.44
  -2   0   6  457.06    9.91
  -2   0  -6  425.18    7.39
   2   0   6  442.91   11.14
   2   0  -7   49.32    2.74
   2   0  -7   49.46    2.72
  -2   0   7   49.68    3.70
   2   0  -7   51.40    2.73
   2   0  -7   50.35    2.36
   2   0   7   55.72    4.41
  -2   0  -7   51.47    2.84
   2   0  -8  546.03    9.29
  -2   0   8  534.59   12.79
  -2   0  -8  535.60    9.50
   2   0   8  546.39   14.60
   2   0  -8  537.60    9.10
   2   0  -8  525.23    9.27
   2   0  -9    0.24    0.66
  -2   0  -9    1.69    0.93
   2   0 -10   32.70    2.35
  -2   0 -10   31.76    2.01
  -2   0 -10   36.12    2.41
  -2   0 -11   50.30    2.40
   2   0 -11   49.66    2.46
  -2  -1 -11    6.79    0.97
  -2  -1 -11    8.42    1.06
   2   1 -11    8.35    1.14
  -2  -1 -10   17.18    1.71
   2   1 -10   19.17    1.87
   2   1 -10   16.35    1.57
   2   1  -9   42.89    2.75
   2   1  -9   46.71    2.91
  -2  -1  -9   45.61    2.83
   2   1  -8   14.10    1.68
   2  -1   8   17.26    2.98
  -2  -1  -8   15.56    1.79
   2   1  -8   14.22    1.76
  -2   1   8   14.36    2.30
  -2  -1  -7   12.89    1.61
  -2   1   7   10.27    2.14
   2  -1   7   12.24    2.27
   2   1  -7   11.87    1.47
   2   1  -7   10.82    1.19
  -2  -1  -6  223.48    5.51
   2  -1   6  232.09    8.27
   2   1  -6  214.83    5.11
   2   1  -6  211.83    4.48
  -2   1   6  221.90    7.29
   2   1  -6  223.87    5.24
   2   1  -5  706.06    7.63
   2   1  -5  719.39    8.39
   2  -1   5  711.57   12.99
  -2   1   5  698.39   11.60
  -2   1   4   16.63    1.65
   2  -1   4   18.46    2.02
  -2   1   3  330.34    6.72
   2  -1   3  310.12    6.89
   2  -1   2 2089.90   16.42
   2  -1   1  406.00    6.75
   2   1  -1  401.27    5.52
   2  -1   0  201.28    4.60
   2   1   0  200.12    3.93
  -2  -1   0  207.82    3.71
   2  -1  -1  390.43    6.38
  -2  -1   1  398.25    5.71
  -2  -1   1  409.13    3.82
   2   1   1  396.00    5.75
   2   1   2 2115.73   14.59
  -2  -1   2 2148.26   10.42
   2   1   2 2110.68   14.03
   2  -1  -2 2135.40   15.21
   2   1   3  318.08    6.48
  -2  -1   3  325.97    5.03
   2   1   4   15.11    1.83
  -2  -1   4   27.94    1.82
   2   1   5  716.32   12.82
   2  -1  -5  742.84    8.68
   2  -1  -5  734.26    8.17
  -2  -1   5  750.75   10.56
   2  -1  -6  219.01    5.29
  -2  -1   6  234.73    6.78
  -2   1  -6  217.13    5.27
   2  -1  -6  226.33    4.86
   2   1   6  222.45    7.97
  -2  -1   7   14.40    1.90
   2  -1  -7   10.78    1.35
   2  -1  -7   11.02    1.18
   2   1   7   13.50    1.60
  -2   1  -7   11.70    1.44
   2   1   7   12.11    2.16
   2  -1  -8   16.42    1.86
   2   1   8   17.03    1.81
   2  -1  -8   14.88    1.66
  -2   1  -8   16.31    1.77
   2   1   8   19.42    2.93
  -2   1  -9   47.67    2.92
   2  -1  -9   44.82    2.82
   2  -1  -9   45.80    2.85
   2  -1 -10   21.83    1.95
  -2   1 -10   19.88    1.83
   2  -1 -11    8.70    1.15
  -2   1 -11    8.13    1.06
   2   2 -10   10.10    1.33
   2   2 -10    9.41    1.44
  -2  -2 -10    8.55    1.17
  -2  -2  -9   18.93    1.90
   2   2  -9   20.83    2.04
   2   2  -9   18.51    2.00
  -2  -2  -8  124.61    4.73
   2   2  -8  125.96    4.62
  -2  -2  -7  181.12    5.53
   2   2  -7  177.27    5.17
  -2   2   7  170.29    7.37
   2   2  -6    8.95    1.17
   2   2  -6    8.23    1.03
  -2   2   6    8.87    1.55
   2   2  -5  214.78    4.32
  -2  -2  -5  216.16    4.27
  -2   2   5  226.64    7.12
   2   2  -5  215.59    4.82
   2   2  -4  388.93    5.90
  -2   2   4  401.76    8.84
   2  -2   3   97.83    2.75
   2  -2   3   92.44    4.16
  -2   2   3  104.22    4.25
   2  -2   2   98.23    3.89
   2  -2   2   99.42    2.13
   2  -2   1  898.30   10.74
  -2  -2  -1  920.06    9.67
   2  -2   0   81.06    3.16
  -2  -2   0   78.38    2.88
   2   2   0   74.55    2.05
   2  -2  -1  906.69   10.22
   2   2   1  883.02    7.55
   2   2   1  885.40    6.65
  -2  -2   1  907.79   10.22
   2   2   2  102.26    3.10
   2   2   2  107.26    3.02
  -2  -2   2  104.66    3.82
   2  -2  -2  103.11    3.56
   2   2   3  100.69    3.84
   2   2   3  102.60    3.47
  -2  -2   3  105.21    4.19
   2   2   4  375.08    8.56
   2  -2  -4  383.62    5.85
   2   2   4  378.52    5.52
  -2   2  -4  390.47    5.86
   2   2   5  216.48    7.34
   2  -2  -5  230.83    5.06
   2  -2  -5  229.09    4.91
  -2   2  -5  224.85    4.96
   2   2   5  221.03    4.49
   2  -2  -6    7.69    1.22
   2  -2  -6    8.37    1.09
   2   2   6    9.06    1.86
  -2   2  -6    8.49    1.18
   2   2   7  171.80    7.74
   2  -2  -7  183.08    5.39
  -2   2  -7  174.51    5.15
   2  -2  -7  172.83    4.63
   2   2   8  127.52    5.05
  -2   2  -8  126.97    4.63
   2  -2  -8  129.68    4.79
   2  -2  -9   19.50    1.97
   2  -2  -9   18.50    1.78
   2   2   9   21.04    2.04
  -2   2  -9   18.72    1.91
   2  -2 -10    8.19    1.34
   2  -2 -10    9.12    1.30
  -2   2 -10   11.54    1.41
   2  -2 -11   15.93    1.35
  -2   2 -11   16.97    1.39
  -2  -3 -10    0.95    0.59
   2   3 -10   -0.05    0.73
   2   3  -9   19.68    1.87
   2   3  -9   23.59    2.23
  -2  -3  -9   20.82    1.97
  -2  -3  -8   12.67    1.70
   2   3  -8   10.76    1.47
   2   3  -7   54.26    2.99
  -2   3   7   55.34    4.43
   2  -3   7   64.84    5.23
  -2  -3  -7   58.04    2.72
  -2   3   6   27.28    2.96
   2   3  -6   33.41    2.19
   2   3  -6   33.10    2.03
  -2  -3  -6   30.40    1.92
   2   3  -5    9.09    1.14
  -2   3   5   13.04    1.95
   2   3  -5   10.58    1.11
   2  -3   5   13.30    2.03
  -2  -3  -5   12.00    1.14
   2  -3   4  197.32    6.83
   2   3  -4  186.30    4.42
  -2   3   4  192.67    6.78
  -2  -3  -4  183.87    4.09
  -2  -3  -3  276.63    4.81
   2  -3   3  283.31    7.44
  -2   3   3  279.77    7.59
   2  -3   2  337.57    7.50
   2  -3   2  329.83    4.99
   2  -3   1  431.99    7.97
  -2  -3  -1  425.38    7.80
   2  -3   0  171.12    4.82
  -2  -3   0  175.90    5.07
   2  -3  -1  430.13    7.40
  -2  -3   1  418.12    8.02
  -2  -3   2  335.19    7.65
   2  -3  -2  336.92    6.64
  -2  -3   3  285.31    7.59
  -2   3  -3  273.72    4.75
   2  -3  -3  271.49    4.93
   2   3   4  171.28    6.09
   2  -3  -4  181.62    4.35
  -2  -3   4  185.20    6.67
  -2   3  -4  184.68    4.28
   2  -3  -4  175.72    4.30
   2   3   4  178.22    4.04
   2  -3  -5   11.08    1.33
  -2  -3   5   12.78    2.07
   2  -3  -5    9.90    1.12
  -2   3  -5   11.46    1.28
   2   3   5    8.86    1.83
   2   3   5   10.25    1.05
   2   3   6   26.56    2.95
   2  -3  -6   32.44    2.27
  -2  -3   6   30.41    3.25
   2  -3  -6   30.61    2.08
  -2   3  -6   32.58    2.21
   2   3   7   54.94    4.58
   2  -3  -7   50.47    2.94
   2  -3  -7   56.77    2.82
  -2  -3   7   58.32    4.80
  -2   3  -7   58.91    3.13
   2  -3  -8   11.81    1.68
   2   3   8   13.64    1.95
  -2   3  -8   13.82    1.67
   2  -3  -9   19.24    1.95
  -2   3  -9   22.00    1.95
   2   3   9   17.49    2.07
   2  -3  -9   19.34    1.80
   2  -3 -10    1.34    0.72
  -2   3 -10    2.43    0.80
   2   3  10    1.79    0.99
   2  -3 -10    2.25    0.60
   2   4 -10   28.87    2.03
   2   4  -9   53.63    3.14
  -2  -4  -9   47.80    2.73
  -2  -4  -8   26.08    2.25
  -2  -4  -8   26.42    1.99
   2   4  -8   23.29    2.33
  -2  -4  -7  212.11    5.40
   2   4  -7  197.01    5.21
   2   4  -6    2.70    0.82
  -2  -4  -6    4.32    0.89
   2  -4   6    3.48    1.77
  -2   4   6    4.69    1.51
  -2   4   5   73.51    4.78
  -2  -4  -5   74.89    3.04
   2  -4   5   68.92    4.64
   2   4  -5   72.84    3.04
   2   4  -4  183.63    4.56
  -2   4   4  178.24    7.11
  -2  -4  -4  179.44    4.45
  -2   4   3  132.37    5.70
   2  -4   3  136.12    5.54
  -2  -4  -3  129.76    3.71
   2   4  -3  123.49    3.59
  -2  -4  -2  420.23    6.50
   2  -4   2  426.46    8.92
   2   4  -2  413.87    6.35
   2   4  -2  419.84    6.51
   2   4  -1 1423.90   11.55
   2  -4   1 1407.73   11.36
  -2  -4  -1 1411.90   11.76
   2   4   0    1.96    0.59
   2  -4   0    1.85    0.55
   2  -4   0    3.06    0.62
   2  -4   0    1.30    0.65
   2  -4   0    1.62    0.60
  -2  -4   0    1.82    1.01
   2  -4  -1 1431.40   11.29
  -2  -4   1 1443.47   17.00
   2   4   1 1404.86   11.68
   2  -4  -1 1406.80   11.56
   2  -4  -2  421.92    6.54
  -2  -4   2  430.94    9.73
  -2   4  -2  418.10    5.86
   2  -4  -2  424.31    6.39
  -2  -4   3  121.71    5.51
   2  -4  -3  124.20    3.65
   2  -4  -3  126.12    3.64
   2  -4  -3  128.56    3.81
  -2   4  -3  129.26    3.56
   2  -4  -4  174.34    4.63
   2  -4  -4  172.55    4.57
  -2  -4   4  183.43    7.20
  -2   4  -4  181.46    4.52
   2   4   4  167.72    4.18
   2  -4  -5   77.37    3.27
  -2  -4   5   73.95    4.94
  -2   4  -5   79.49    3.27
   2   4   5   69.42    2.74
   2  -4  -5   76.23    3.29
  -2   4  -6    4.70    1.01
   2  -4  -6    4.94    1.07
  -2  -4   6    4.05    1.57
   2  -4  -7  213.76    6.13
   2  -4  -7  219.95    5.64
  -2   4  -7  204.93    5.78
   2  -4  -8   27.89    2.32
   2   4   8   30.77    2.82
  -2   4  -8   25.74    2.18
   2  -4  -9   53.91    2.96
   2  -4  -9   51.67    2.62
  -2   4  -9   52.61    2.81
   2   4   9   55.48    3.34
   2  -4 -10   29.35    1.94
   2   4  10   30.32    2.17
  -2   4 -10   28.89    1.87
   2  -5   9    4.13    0.85
  -2  -5  -9    4.80    0.93
   2   5  -9    6.15    1.18
  -2  -5  -8   20.67    1.98
  -2  -5  -8   20.50    1.69
   2   5  -8   22.57    2.17
   2   5  -7   19.89    1.75
  -2  -5  -7   19.01    1.79
   2   5  -7   22.96    2.21
  -2  -5  -6   58.05    2.94
   2   5  -6   57.19    2.89
   2   5  -6   56.75    3.32
  -2   5   5   99.81    5.82
   2  -5   5   94.42    5.59
   2   5  -5  100.36    3.81
  -2  -5  -5  105.88    3.89
  -2   5   4  247.57    8.79
   2   5  -4  259.69    5.93
   2  -5   4  279.54    8.68
   2   5  -4  282.55    6.57
  -2  -5  -4  266.04    5.91
   2  -5   3  419.19    7.29
  -2   5   3  423.87   11.07
   2   5  -3  409.89    7.22
  -2  -5  -3  413.45    7.19
   2   5  -3  410.14    7.34
   2  -5   3  421.24    9.90
  -2   5   2   33.46    3.09
   2   5  -2   33.94    2.10
   2  -5   2   34.63    2.11
   2  -5   2   33.37    2.57
  -2  -5  -2   30.90    2.01
   2   5  -1  223.82    5.15
   2  -5   1  229.97    5.12
  -2  -5  -1  226.91    5.25
   2  -5   0  477.81    7.58
  -2  -5   0  471.66    7.58
   2   5   0  470.60    7.48
  -2  -5   0  473.17   10.81
   2  -5   0  469.35    7.24
   2  -5  -1  223.31    5.24
  -2  -5   1  242.34    7.83
   2  -5  -1  227.89    5.11
  -2   5  -1  222.79    4.50
   2   5   1  227.12    5.28
   2  -5  -2   29.98    1.87
   2  -5  -2   34.05    2.14
  -2  -5   2   34.39    3.19
  -2   5  -2   33.29    1.86
   2  -5  -2   31.81    2.04
  -2  -5   3  434.55   11.39
  -2   5  -3  419.56    6.86
   2  -5  -3  410.34    7.42
   2  -5  -3  394.10    7.01
   2  -5  -4  255.95    5.98
   2  -5  -4  257.02    6.07
  -2  -5   4  274.56    9.51
  -2   5  -4  263.27    5.84
   2   5   4  260.89    5.42
   2  -5  -5  103.26    4.08
   2  -5  -5   95.21    3.86
  -2  -5   5   99.70    6.01
  -2   5  -5  102.45    3.86
   2  -5  -6   58.06    3.08
  -2   5  -6   56.05    3.02
   2  -5  -7   18.40    1.92
   2  -5  -7   20.09    1.86
  -2   5  -7   18.61    1.88
   2  -5  -8   20.54    2.00
   2   5   8   22.10    2.33
  -2   5  -8   19.45    1.85
   2  -5  -9    7.46    1.13
  -2   5  -9    6.28    1.03
   2   5   9    6.51    1.36
   2   6  -9   26.46    1.81
  -2  -6  -8   62.36    2.91
   2  -6   8   59.11    2.68
  -2  -6  -8   58.97    2.71
   2   6  -8   65.08    3.13
  -2  -6  -7  126.98    4.23
   2   6  -7  135.28    4.75
   2   6  -7  124.93    4.12
   2  -6   7  133.17    4.34
   2   6  -6  192.68    5.73
  -2  -6  -6  192.84    5.37
   2   6  -6  181.31    5.22
   2  -6   6  188.06    5.39
  -2  -6  -5  199.13    5.49
   2   6  -5  206.84    5.68
   2  -6   5  208.21    5.70
   2   6  -5  207.03    5.84
  -2  -6  -4   95.27    3.82
  -2   6   4   90.29    5.55
   2   6  -4   92.31    3.85
   2  -6   4  100.53    3.98
   2   6  -4  101.09    3.91
  -2   6   3   29.93    3.27
   2   6  -3   25.61    2.06
   2  -6   3   27.21    2.11
  -2  -6  -3   25.10    2.03
   2  -6   2  343.22    6.96
  -2  -6  -2  333.63    6.99
   2   6  -2  335.92    7.08
  -2   6   2  338.79   10.19
  -2  -6  -1   14.08    1.54
   2  -6   1   13.94    1.43
   2   6  -1   15.43    1.60
   2  -6   1   16.34    1.62
   2  -6   0  384.56    7.44
   2   6   0  371.99    7.39
   2  -6   0  365.59    7.06
  -2  -6   0  372.12    7.29
   2   6   1   13.11    1.56
   2  -6  -1   15.65    1.61
  -2  -6   1   14.07    1.58
  -2   6  -1   16.16    1.46
   2  -6  -1   15.16    1.64
  -2  -6   1   14.92    2.43
  -2   6  -2  341.06    6.36
  -2  -6   2  344.08   10.63
   2  -6  -2  341.60    6.99
   2  -6  -2  344.99    7.22
   2  -6  -3   26.39    2.01
  -2  -6   3   25.57    3.06
   2  -6  -3   26.12    2.11
  -2   6  -3   24.72    1.84
   2  -6  -4   95.29    3.81
   2  -6  -4   91.61    3.89
  -2  -6   4   96.37    6.11
  -2   6  -4   90.07    3.60
   2  -6  -5  192.30    5.57
   2  -6  -5  203.52    5.78
  -2   6  -5  204.04    5.53
   2  -6  -6  191.36    5.52
  -2   6  -6  185.20    5.32
   2  -6  -7  126.40    4.53
   2  -6  -7  136.64    4.37
   2   6   7  140.04    5.44
  -2   6  -7  130.98    4.39
   2  -6  -8   57.53    2.87
   2   6   8   66.84    3.48
  -2   6  -8   62.32    2.83
   2   6   9   24.97    1.94
   2  -6  -9   24.76    1.63
  -2   6  -9   26.52    1.65
   2   7  -7   10.83    1.17
   2  -7   7   11.03    1.29
  -2  -7  -7   10.93    1.34
   2   7  -7    9.40    1.21
   2   7  -6   54.46    2.83
   2   7  -6   50.41    2.71
   2  -7   6   51.77    2.70
  -2  -7  -6   52.96    2.75
   2   7  -5   14.77    1.67
  -2  -7  -5   13.80    1.61
   2  -7   5   15.07    1.65
   2   7  -4  106.36    4.19
   2  -7   4  107.68    4.12
  -2  -7  -4  111.49    4.21
  -2  -7  -3   29.71    2.31
   2   7  -3   31.39    2.37
   2  -7   3   31.28    2.35
   2   7  -2    6.91    1.24
  -2  -7  -2    8.19    1.37
   2  -7   2    7.79    1.11
   2  -7   2    6.43    1.19
  -2   7   2    8.28    2.28
   2  -7   1   16.04    1.63
  -2  -7  -1   16.97    1.81
   2   7  -1   15.60    1.78
   2  -7   1   16.36    1.72
  -2   7   1   12.59    2.29
   2   7   0    7.58    1.30
   2  -7   0    8.58    1.34
   2  -7   0    9.45    1.48
  -2  -7   0    7.92    1.35
  -2   7   0    7.13    1.86
   2  -7  -1   16.55    1.75
  -2  -7   1   15.78    1.73
  -2   7  -1   16.74    1.55
   2  -7  -1   16.12    1.79
   2  -7  -2    6.30    1.24
  -2  -7   2    6.27    1.29
  -2   7  -2    8.57    1.24
   2  -7  -3   34.63    2.21
  -2  -7   3   31.15    2.29
   2  -7  -3   27.47    2.27
  -2   7  -3   30.37    2.12
   2   7   4  111.56    4.52
   2  -7  -4  112.93    4.12
  -2  -7   4  101.44    4.00
   2  -7  -4  110.79    4.30
  -2   7  -4  111.83    3.99
   2  -7  -5   15.81    1.67
  -2  -7   5   15.53    1.59
   2   7   5   14.78    1.94
  -2   7  -5   11.61    1.40
   2  -7  -5   14.10    1.54
  -2   7  -6   51.62    2.69
   2  -7  -6   51.29    2.75
   2   7   6   56.72    3.28
   2  -7  -7   10.33    1.30
   2   7   7    9.75    1.38
  -2   7  -7   12.44    1.38
   2  -7  -7    9.66    1.07
  -2   7  -8    5.84    0.83
   2  -7  -8    4.91    0.78
   2   7   8    4.99    1.07
  -2  -8  -6   10.27    1.20
   2   8  -6    9.25    1.15
   2  -8   6    9.48    1.10
   2   8  -5   37.68    2.27
   2  -8   5   36.42    2.21
  -2  -8  -5   39.71    2.31
   2   8  -4    2.56    0.96
  -2  -8  -4    3.20    0.90
   2  -8   4    1.82    0.84
  -2  -8  -3   10.10    1.39
  -2  -8  -3   11.37    1.30
   2   8  -3   10.49    1.50
   2  -8   3   11.21    1.45
  -2  -8  -2  122.95    4.40
   2  -8   2  130.77    4.23
   2   8  -2  122.92    4.55
   2  -8   2  123.92    4.42
  -2  -8  -1  206.45    5.69
   2  -8   1  215.07    5.68
   2   8  -1  214.35    6.10
   2  -8   1  210.51    5.83
  -2  -8   0    2.30    0.99
   2  -8   0    3.26    1.21
   2  -8   0    2.66    0.91
  -2  -8   1  204.86    5.62
   2  -8  -1  209.03    5.81
  -2  -8   2  128.33    4.41
  -2   8  -2  122.30    3.96
   2  -8  -2  132.29    4.64
  -2  -8   3   11.14    1.40
  -2   8  -3   14.33    1.49
   2  -8  -3   10.86    1.50
  -2   8  -4    1.89    0.89
  -2  -8   4    2.89    0.85
   2  -8  -4    2.61    0.83
   2  -8  -5   37.69    2.29
  -2   8  -5   39.49    2.23
   2  -8  -6    9.11    1.10
  -2   8  -6    8.10    1.07
   2  -8  -6    9.61    1.10
  -2  -9  -5    9.01    1.01
  -2  -9  -4   58.55    2.51
   2   9  -4   58.73    2.60
   2  -9   4   52.19    2.32
  -2  -9  -3   14.99    1.28
   2   9  -3   15.70    1.51
   2  -9   3   15.56    1.45
  -2  -9  -3   17.35    1.51
  -2  -9  -2   57.83    2.56
  -2  -9  -2   58.92    2.70
   2  -9   2   61.00    2.80
   2  -9   1   28.59    2.04
   2  -9   1   29.17    1.96
  -2  -9  -1   31.03    2.04
  -2  -9   0   25.56    1.91
   2  -9   0   30.57    2.09
  -2  -9   1   26.23    1.88
   2  -9  -1   28.86    2.06
   2  -9  -2   62.88    2.92
  -2  -9   2   55.59    2.52
   2  -9  -3   16.62    1.56
   2  -9  -4   58.34    2.60
   3   0   0   -0.04    0.65
   3   0  -1 1406.54   14.04
   3   0   1 1395.55   14.66
  -3   0   1 1421.75    9.84
  -3   0   2  318.53    5.98
   3   0   2  316.46    7.34
   3   0  -2  326.17    6.89
  -3   0   3  944.56   11.16
   3   0  -3  948.71    8.57
   3   0   3  940.04    8.56
   3   0  -3  945.85    8.86
   3   0   3  953.66    8.57
   3   0  -4 1638.43   12.03
  -3   0  -4 1631.26   13.10
   3   0  -4 1641.81   12.60
   3   0  -4 1638.48   12.35
   3   0   4 1678.19   20.86
   3   0  -4 1642.14   13.74
   3   0   4 1625.89   14.31
  -3   0   4 1690.93   15.74
   3   0  -5  150.99    4.09
  -3   0  -5  160.39    4.47
   3   0  -5  157.67    4.16
   3   0   5  161.17    4.80
   3   0  -5  161.33    4.30
   3   0   5  145.83    7.08
  -3   0   5  159.49    5.45
   3   0   5  161.31    6.87
   3   0  -5  158.09    4.67
   3   0  -6    4.67    0.89
   3   0   6    8.50    1.28
  -3   0  -6    5.75    1.09
   3   0  -6    5.69    0.91
   3   0   6    7.52    1.87
  -3   0   6    6.20    1.32
   3   0   6    5.93    2.12
   3   0  -6    3.72    0.86
   3   0  -6    4.11    1.02
   3   0  -7   65.57    3.25
   3   0   7   70.35    3.45
   3   0   7   66.61    5.78
   3   0  -7   62.57    2.90
   3   0   7   65.68    5.23
   3   0  -7   64.28    3.31
  -3   0  -7   65.44    3.37
   3   0  -7   68.57    3.29
   3   0  -8   97.90    3.57
   3   0  -8   87.80    3.87
   3   0  -8   91.15    3.88
  -3   0  -8   92.11    4.09
   3   0  -9   23.24    2.03
  -3   0  -9   23.98    2.10
   3   0 -10   26.93    2.00
  -3   0 -10   29.20    2.09
   3   1 -10    8.62    1.24
  -3  -1 -10   10.61    1.30
  -3  -1  -9    6.39    1.22
   3   1  -9    5.69    1.16
   3   1  -9    6.92    1.29
   3   1  -8  172.14    4.66
   3   1  -8  161.59    5.26
   3   1  -8  165.97    5.65
  -3  -1  -8  172.41    5.62
  -3  -1  -7   50.32    3.03
   3   1  -7   47.82    2.54
  -3   1   7   48.52    3.93
   3   1  -7   48.48    2.83
   3  -1   7   48.62    5.11
   3   1  -7   50.21    3.25
  -3  -1  -6  120.51    4.38
   3   1  -6  115.85    3.77
   3   1  -6  130.39    4.25
  -3   1   6  112.55    5.35
   3  -1   6  125.49    7.39
   3   1  -6  119.71    4.76
   3   1  -5   26.70    1.75
   3  -1   5   32.37    3.37
   3   1  -5   28.12    1.87
   3   1  -5   25.55    2.18
  -3   1   5   24.97    2.50
   3   1  -4  431.31    7.68
   3   1  -4  415.52    6.31
  -3   1   4  428.13    9.11
   3   1  -4  410.00    6.37
   3  -1   4  425.54   11.00
   3   1  -3  260.62    4.63
   3  -1   3  257.27    7.67
   3  -1   3  260.77    4.67
  -3   1   3  268.23    6.75
   3   1  -3  250.65    5.34
   3  -1   2  198.51    6.17
   3  -1   1  104.50    4.34
   3   1  -1   97.69    3.49
   3   1   0  577.97    8.58
  -3  -1   0  592.28    6.83
   3  -1  -1   93.07    3.91
   3   1   1  103.82    3.81
  -3  -1   1  104.35    3.28
  -3  -1   2  190.86    3.64
   3   1   2  194.92    5.45
  -3  -1   2  203.57    5.16
   3  -1  -2  196.64    5.58
   3  -1  -3  259.80    4.85
   3   1   3  257.25    6.86
   3   1   3  251.69    5.60
   3  -1  -3  259.49    4.64
   3   1   3  245.86    6.56
   3   1   3  256.62    4.67
   3  -1  -4  413.29    6.15
   3  -1  -4  411.68    6.13
   3  -1  -4  414.81    6.22
   3   1   4  414.31    7.73
   3   1   4  418.10    9.83
   3   1   4  419.48    6.09
   3   1   4  411.40    9.80
   3  -1  -4  413.35    6.46
   3   1   4  411.82    6.24
   3  -1  -4  422.71    6.58
  -3   1  -4  415.87    6.43
   3  -1  -5   29.49    1.88
   3  -1  -5   28.01    1.90
   3  -1  -5   28.63    1.88
   3   1   5   29.74    2.27
   3   1   5   28.09    3.10
   3  -1  -5   28.89    1.86
   3   1   5   27.72    3.01
  -3   1  -5   28.34    1.94
   3  -1  -6  119.79    4.09
   3  -1  -6  126.03    4.04
   3  -1  -6  125.01    4.15
   3   1   6  114.02    6.56
   3   1   6  124.95    4.80
   3  -1  -6  109.51    3.77
   3   1   6  118.19    6.63
  -3   1  -6  121.75    4.16
   3  -1  -7   47.31    2.81
   3  -1  -7   48.28    2.81
   3  -1  -7   49.08    2.65
   3   1   7   44.09    2.98
   3   1   7   48.30    4.81
   3   1   7   48.11    4.57
  -3   1  -7   46.18    2.81
   3  -1  -8  165.58    5.29
   3  -1  -8  167.15    4.73
   3  -1  -8  159.81    5.14
   3   1   8  167.39    5.68
  -3   1  -8  162.91    5.26
  -3   1  -9    5.38    1.12
   3  -1  -9    4.51    1.05
  -3   1 -10   10.57    1.35
   3  -1 -10    8.78    1.21
  -3  -2 -10    1.32    0.74
   3   2 -10    1.87    0.77
   3   2  -9   26.69    2.17
   3   2  -9   30.20    2.42
  -3  -2  -9   31.37    2.37
   3   2  -8   32.48    2.44
   3   2  -8   33.81    2.85
  -3  -2  -8   35.12    2.72
  -3  -2  -7  129.94    4.93
  -3   2   7  128.66    6.57
   3   2  -7  123.71    4.52
   3  -2   7  135.22    8.13
   3   2  -7  124.90    5.34
   3   2  -6  247.99    5.49
  -3   2   6  259.37    8.70
   3   2  -6  253.89    6.10
   3   2  -6  233.09    7.14
  -3   2   5   32.56    2.97
   3   2  -5   35.24    2.02
   3   2  -5   35.69    2.17
   3  -2   5   36.03    3.59
   3   2  -5   29.14    2.52
   3   2  -4   15.89    1.32
  -3   2   4   18.67    2.08
   3  -2   4   18.67    2.52
   3   2  -4   13.51    1.64
   3   2  -4   13.82    1.32
   3   2  -3 1254.02   10.31
   3  -2   3 1232.33   17.27
   3   2  -3 1216.14   12.57
   3   2  -2  556.51    6.48
   3  -2   2  545.38   10.68
   3  -2   2  566.01    6.64
   3   2  -2  548.61    7.60
   3  -2   1   52.49    3.20
  -3  -2   0  424.66    7.21
   3  -2   0  429.91    8.79
   3  -2  -1   54.32    3.12
   3   2   1   51.31    2.46
  -3  -2   1   55.42    2.83
   3   2   2  560.77    8.27
   3   2   2  568.73    8.52
   3  -2  -2  552.13    6.88
   3  -2  -2  552.44    6.93
   3  -2  -2  559.45    6.67
  -3  -2   2  558.86    9.51
   3  -2  -2  556.61    9.77
   3  -2  -3 1270.65   11.15
   3   2   3 1270.64   13.54
   3   2   3 1191.32   13.59
   3  -2  -3 1245.59   10.64
   3   2   3 1242.28   14.46
  -3  -2   3 1250.66   15.54
  -3   2  -3 1215.28    9.88
   3   2   3 1234.21   10.88
   3  -2  -4   14.81    1.25
   3   2   4   15.22    1.70
   3   2   4   15.39    1.86
   3  -2  -4   12.84    1.29
   3   2   4   17.80    1.27
  -3  -2   4   13.26    2.05
   3   2   4   16.83    2.25
   3  -2  -4   18.31    1.38
  -3   2  -4   15.54    1.29
   3   2   4   16.57    1.39
   3  -2  -5   31.44    2.03
   3  -2  -5   34.85    2.16
   3  -2  -5   35.68    1.99
   3   2   5   36.80    2.88
   3  -2  -5   35.00    2.10
   3   2   5   35.43    3.12
  -3  -2   5   38.64    3.49
   3   2   5   28.21    3.24
  -3   2  -5   35.80    2.11
   3   2   5   33.39    2.05
   3  -2  -6  255.92    6.09
   3  -2  -6  256.50    6.05
   3   2   6  255.01    7.48
  -3  -2   6  261.14    9.26
   3   2   6  229.78    9.32
  -3   2  -6  256.30    5.99
   3  -2  -6  249.62    5.92
   3  -2  -7  123.91    4.54
   3  -2  -7  125.38    4.30
   3  -2  -7  126.31    4.49
   3   2   7  128.35    5.41
  -3  -2   7  131.88    7.01
   3   2   7  128.76    7.61
  -3   2  -7  127.18    4.53
   3  -2  -8   32.79    2.44
   3  -2  -8   32.03    2.14
   3  -2  -8   32.76    2.38
   3   2   8   36.54    2.88
  -3   2  -8   33.11    2.48
   3  -2  -9   32.58    2.33
   3  -2  -9   32.61    2.25
   3   2   9   28.44    2.38
  -3   2  -9   36.26    2.46
  -3   2 -10    1.78    0.77
   3  -2 -10    1.99    0.66
  -3  -3 -10    2.44    0.77
   3   3 -10    1.68    0.46
  -3  -3  -9    7.04    1.24
   3   3  -9    8.98    1.55
  -3  -3  -8   11.34    1.69
   3   3  -8   14.69    1.99
   3   3  -7    8.16    1.63
   3  -3   6   99.04    6.35
   3   3  -6   97.68    4.84
  -3   3   6   94.72    5.66
  -3   3   5   66.71    4.50
   3  -3   5   66.43    5.03
   3   3  -5   60.15    3.67
  -3  -3  -4    8.78    1.08
   3  -3   4    4.74    0.88
  -3   3   4    7.13    1.48
   3  -3   4    8.98    1.80
   3   3  -4    6.63    1.36
  -3   3   3  121.65    5.53
   3  -3   3  129.66    5.80
   3  -3   3  125.43    3.55
   3   3  -3  125.64    4.26
  -3  -3  -3  125.67    3.48
   3  -3   2   48.91    2.18
   3  -3   2   50.56    3.52
   3   3  -2   49.55    2.43
  -3  -3  -2   47.28    2.09
   3  -3   1  335.45    8.38
   3  -3   1  329.65    5.44
   3   3  -1  328.71    5.80
   3  -3   0  267.86    7.31
   3  -3   0  269.30    4.89
  -3  -3   0  270.25    6.77
   3  -3  -1  321.28    7.77
   3  -3  -1  331.37    5.56
   3  -3  -1  339.16    5.49
   3   3   1  327.65    6.20
   3  -3  -2   47.10    2.22
   3  -3  -2   50.38    2.32
   3   3   2   48.47    2.64
   3  -3  -2   51.55    2.12
  -3  -3   2   47.38    3.20
   3  -3  -2   54.31    3.28
   3  -3  -3  122.39    3.56
   3  -3  -3  123.19    3.78
   3   3   3  118.25    4.58
  -3  -3   3  125.86    5.48
  -3   3  -3  124.20    3.34
   3  -3  -4    7.56    0.96
   3   3   4    7.54    1.40
   3  -3  -4    7.09    1.08
  -3   3  -4    7.37    1.02
  -3  -3   4   10.04    1.95
   3   3   4    7.35    1.10
   3  -3  -5   62.77    2.93
   3  -3  -5   62.03    2.57
   3   3   5   55.90    3.73
   3  -3  -5   67.91    3.15
  -3  -3   5   62.77    4.50
  -3   3  -5   63.78    2.86
   3   3   5   63.75    2.82
   3  -3  -6  102.06    3.98
   3  -3  -6   99.60    3.90
   3   3   6  102.65    5.16
  -3  -3   6   91.54    5.81
  -3   3  -6   98.50    3.79
   3  -3  -7   10.08    1.52
   3   3   7   10.68    1.82
   3  -3  -7    8.76    1.23
   3  -3  -7    8.96    1.28
  -3   3  -7   10.14    1.40
   3  -3  -8   12.57    1.59
   3  -3  -8   13.37    1.45
   3  -3  -8   12.56    1.40
   3   3   8   11.93    1.95
  -3   3  -8   17.12    1.78
   3  -3  -9    7.44    1.29
  -3   3  -9    8.51    1.36
   3   3   9    5.46    1.43
   3  -3 -10    2.70    0.84
  -3   3 -10    1.17    0.67
   3   4 -10   -0.23    0.61
   3   4  -9   30.65    2.35
  -3  -4  -9   30.42    2.14
  -3  -4  -8   56.61    3.23
   3   4  -8   54.90    3.42
   3   4  -7   13.20    2.01
  -3  -4  -6   67.91    2.93
   3  -4   6   66.62    5.38
   3   4  -6   69.85    4.08
  -3   4   5  143.61    7.02
  -3  -4  -5  143.20    4.18
   3  -4   5  138.51    7.02
   3   4  -5  151.70    5.70
   3  -4   4   59.81    4.47
  -3  -4  -4   59.38    2.70
  -3   4   4   62.48    4.51
   3  -4   4   58.78    2.51
   3   4  -4   58.31    2.83
   3   4  -4   61.08    3.42
  -3   4   3  435.15   11.36
  -3  -4  -3  427.85    7.02
   3  -4   3  441.67   11.11
   3  -4   3  418.93    6.57
   3   4  -3  412.20    7.14
   3   4  -3  418.33    8.00
  -3  -4  -2   99.40    3.40
   3  -4   2   93.29    4.96
   3  -4   2   98.99    3.19
   3   4  -2   95.81    3.37
   3   4  -2  102.93    3.65
   3  -4   1   15.96    2.00
   3  -4   1   12.75    1.28
   3  -4   1   13.38    1.20
  -3  -4  -1   13.49    1.36
   3   4  -1   11.79    1.19
   3  -4   1   12.15    1.27
   3   4  -1   12.63    1.40
   3  -4   0  229.31    7.08
   3  -4   0  230.75    5.21
   3   4   0  227.75    5.01
  -3  -4   0  230.02    7.15
   3  -4   0  234.56    4.91
   3  -4   0  235.77    4.87
   3  -4  -1   11.63    1.71
   3  -4  -1   10.37    1.27
   3   4   1   10.22    1.26
   3  -4  -1   12.97    1.31
   3  -4  -1   13.19    1.21
  -3  -4   1   11.59    1.98
   3  -4  -2  102.91    3.65
   3   4   2   98.43    3.97
   3  -4  -2  101.67    3.31
  -3  -4   2  103.08    5.13
   3  -4  -2   94.22    4.37
   3  -4  -3  426.61    7.70
   3   4   3  419.01    8.98
   3  -4  -3  422.74    6.75
  -3  -4   3  419.76   10.76
  -3   4  -3  431.59    6.56
   3  -4  -4   63.27    3.11
   3  -4  -4   56.41    2.49
   3   4   4   53.76    3.64
  -3  -4   4   60.95    4.29
  -3   4  -4   58.59    2.65
   3   4   4   57.17    2.77
   3   4   5  130.81    5.93
   3  -4  -5  149.78    4.88
  -3  -4   5  137.92    6.98
  -3   4  -5  148.01    4.48
   3   4   5  136.28    4.22
   3  -4  -6   63.70    3.27
   3  -4  -6   64.41    3.30
   3   4   6   63.77    4.27
  -3  -4   6   67.77    5.26
  -3   4  -6   64.92    3.16
   3   4   6   63.78    2.89
   3  -4  -7   13.89    1.69
   3  -4  -7   12.28    1.52
   3   4   7   12.86    2.17
  -3   4  -7   15.15    1.69
   3  -4  -8   55.32    3.04
   3  -4  -8   52.83    2.72
   3   4   8   54.42    3.59
  -3   4  -8   57.29    2.96
   3  -4  -9   28.64    2.01
   3   4   9   28.34    2.34
  -3   4  -9   30.02    2.03
  -3   4 -10   -0.19    0.48
   3  -5   9   13.77    1.29
   3   5  -9    9.87    1.32
  -3  -5  -9   11.61    1.25
  -3  -5  -8    7.89    1.24
   3   5  -8    8.92    1.57
  -3  -5  -7   43.56    2.39
   3   5  -7   46.38    3.14
  -3  -5  -6    8.89    1.25
   3   5  -6   10.74    1.75
  -3  -5  -5   65.39    3.05
   3  -5   5   67.59    5.20
   3   5  -5   70.98    3.32
   3   5  -5   69.93    3.75
   3  -5   4   52.56    4.32
  -3   5   4   60.41    4.69
   3   5  -4   58.39    3.04
   3   5  -4   65.76    3.47
  -3  -5  -4   61.14    2.95
   3  -5   3  103.80    5.59
   3   5  -3  107.78    4.00
   3  -5   3  112.65    4.07
  -3   5   3  109.49    6.20
   3   5  -3  113.52    4.27
  -3  -5  -3  113.60    3.96
   3  -5   2  537.10   12.01
  -3   5   2  547.59   13.07
   3  -5   2  546.76    7.68
   3   5  -2  520.36    8.68
   3  -5   2  555.14    8.71
   3   5  -2  544.20    8.50
  -3  -5  -2  534.54    8.55
   3  -5   1  220.65    7.30
  -3  -5  -1  226.18    5.53
   3  -5   1  231.48    5.11
   3   5  -1  218.43    5.47
   3  -5   1  228.52    5.42
   3  -5   0   99.68    4.77
  -3  -5   0   91.32    3.60
   3  -5   0   91.02    3.74
  -3  -5   0   90.88    5.12
   3   5   0   94.32    3.64
   3  -5   0   96.71    3.51
   3  -5  -1  220.70    5.80
  -3  -5   1  225.01    8.05
   3  -5  -1  227.53    5.35
   3  -5  -1  225.07    6.85
   3  -5  -2  534.52    8.03
   3   5   2  526.02    9.31
   3  -5  -2  548.75    8.42
  -3  -5   2  521.81   12.55
   3  -5  -2  556.98    9.24
   3  -5  -3  104.24    3.45
   3  -5  -3  109.73    4.21
   3   5   3  103.34    4.57
  -3  -5   3  114.55    6.08
  -3   5  -3  105.76    3.45
   3  -5  -4   62.95    3.30
   3   5   4   61.17    3.86
  -3  -5   4   61.24    4.86
  -3   5  -4   61.27    2.82
   3   5   4   59.17    2.91
   3   5   5   68.55    4.32
   3  -5  -5   68.58    3.51
  -3   5  -5   73.44    3.25
   3   5   5   61.73    2.93
   3  -5  -6    8.02    1.29
   3  -5  -6    7.37    1.38
   3   5   6    7.33    1.75
  -3   5  -6    9.19    1.29
   3   5   6    8.65    1.17
   3  -5  -7   41.48    2.64
   3  -5  -7   42.39    2.60
   3   5   7   47.71    3.52
  -3   5  -7   44.55    2.63
   3  -5  -8    6.19    1.08
  -3   5  -8    7.14    1.10
   3   5   8    7.19    1.51
   3  -5  -8    6.32    0.86
   3  -5  -9   10.50    1.18
   3   5   9   12.36    1.48
  -3   5  -9   11.52    1.23
  -3  -6  -8    4.48    1.02
   3  -6   8    7.04    1.06
   3   6  -8    6.70    1.01
  -3  -6  -7  152.79    4.20
   3  -6   7  166.49    4.78
   3   6  -7  163.25    5.00
  -3  -6  -6   62.81    2.95
   3  -6   6   64.28    3.20
   3   6  -6   57.19    3.15
  -3  -6  -5  126.45    4.28
   3   6  -5  114.13    4.17
   3  -6   5  118.65    4.47
   3   6  -5  124.22    4.66
  -3  -6  -4  271.42    6.36
   3   6  -4  273.98    6.61
   3  -6   4  279.64    6.78
   3   6  -4  282.83    6.78
   3   6  -3  146.83    4.92
  -3   6   3  151.12    7.48
   3  -6   3  155.02    5.02
  -3  -6  -3  146.52    4.76
  -3   6   2  473.55   13.03
  -3  -6  -2  456.71    8.37
   3   6  -2  470.10    8.66
   3  -6   2  477.58    8.55
  -3  -6  -1  326.05    7.17
   3   6  -1  324.41    7.24
   3  -6   1  336.18    7.11
  -3  -6   0    0.52    0.69
   3  -6   0    1.24    0.79
   3  -6   0    0.26    0.74
  -3  -6   1  329.74    7.33
   3  -6  -1  332.39    7.67
  -3  -6   1  324.71   10.49
   3  -6  -1  322.31    6.96
  -3  -6   2  464.50   12.86
   3  -6  -2  472.18    8.38
   3  -6  -2  495.68    9.27
   3  -6  -3  155.81    5.23
   3   6   3  141.83    5.19
  -3  -6   3  158.33    7.81
   3  -6  -4  273.13    6.96
   3   6   4  273.55    7.58
  -3   6  -4  267.57    5.88
   3   6   4  276.23    6.14
   3  -6  -5  122.53    4.63
   3   6   5  117.40    5.21
  -3   6  -5  127.19    4.17
   3   6   5  115.36    3.78
   3  -6  -6   54.03    2.93
   3  -6  -6   60.45    3.17
   3   6   6   62.02    3.81
  -3   6  -6   60.47    2.91
   3  -6  -7  154.77    4.67
   3  -6  -7  157.24    4.59
  -3   6  -7  157.11    4.41
   3  -6  -8    7.32    1.03
   3   6   8    7.10    1.26
   3  -6  -8    6.33    0.84
  -3   6  -8    8.62    1.00
  -3  -7  -7    7.39    0.96
   3  -7   7   12.04    1.24
  -3  -7  -6   14.25    1.39
   3  -7   6   15.03    1.46
   3   7  -6   13.61    1.42
   3   7  -5   15.37    1.60
   3  -7   5   17.22    1.74
  -3  -7  -5   18.37    1.68
  -3  -7  -4    7.98    1.26
   3   7  -4    8.08    1.26
   3  -7   4   10.20    1.48
  -3  -7  -3   43.15    2.72
   3   7  -3   47.59    2.85
   3  -7   3   46.35    2.82
  -3  -7  -2  102.23    4.08
   3   7  -2   96.34    4.03
   3  -7   2  100.72    4.10
  -3  -7  -1   12.69    1.73
   3  -7   1   13.05    1.75
   3  -7   1   13.73    1.68
   3  -7   0   82.58    3.84
   3  -7   0   80.41    3.72
  -3  -7   0   81.91    3.81
   3  -7  -1   12.53    1.64
   3  -7  -1   11.96    1.70
  -3  -7   1   13.32    1.73
   3  -7  -2   97.62    4.20
  -3  -7   2   93.60    4.12
  -3  -7   3   45.53    2.89
   3  -7  -3   47.02    2.96
  -3   7  -4    8.96    1.17
  -3  -7   4    8.30    1.34
   3  -7  -4   10.18    1.56
   3   7   4   11.23    1.60
   3   7   4    9.47    1.14
  -3  -7   5   16.23    1.68
   3   7   5   17.73    1.91
  -3   7  -5   17.94    1.52
   3  -7  -5   16.22    1.66
   3  -7  -6   13.62    1.40
  -3  -7   6   15.32    1.55
   3  -7  -6   13.55    1.47
   3   7   6   14.25    1.75
  -3   7  -6   11.58    1.20
   3  -7  -7    8.50    1.04
   3  -7  -7    9.49    1.07
   3   7   7   11.89    1.46
  -3   7  -7   10.65    1.09
   3  -8   5   20.03    1.61
  -3  -8  -5   18.77    1.50
   3   8  -4   25.73    1.87
  -3  -8  -4   25.92    1.88
   3  -8   4   25.03    1.93
   3   8  -3  152.06    4.67
  -3  -8  -3  159.74    4.65
   3  -8   3  166.78    4.88
  -3  -8  -2   39.44    2.46
   3  -8   2   40.61    2.54
  -3  -8  -1   20.20    1.88
   3  -8   1   19.57    1.78
   3  -8   1   17.93    1.84
   3  -8   0  146.08    4.78
   3  -8   0  145.76    4.79
  -3  -8   0  144.13    4.74
   3  -8  -1   19.87    1.86
  -3  -8   1   19.13    1.86
   3  -8  -2   40.33    2.57
  -3  -8   2   40.67    2.54
  -3  -8   3  151.41    4.59
   3  -8  -3  164.00    5.00
   3  -8  -4   28.02    2.07
  -3  -8   4   25.78    1.89
   3  -8  -5   16.93    1.39
  -3  -8   5   17.80    1.44
   3  -8  -5   16.39    1.51
  -3  -9  -3   23.09    1.54
   3  -9   3   24.24    1.63
  -3  -9  -2   18.21    1.32
   3  -9   2   19.64    1.59
  -3  -9  -2   19.34    1.59
   3  -9   1   14.57    1.49
  -3  -9  -1   13.32    1.35
  -3  -9   0   66.02    2.80
   3  -9   0   67.94    2.79
   3  -9  -1   11.62    1.25
  -3  -9   1   13.36    1.34
   3  -9  -2   21.17    1.65
  -3  -9   2   17.90    1.50
  -3  -9   3   24.91    1.58
   3  -9  -3   22.04    1.65
   4   0   0    6.40    0.96
   4   0   0    6.37    1.26
   4   0  -1  331.96    8.13
   4   0   1  333.66    8.56
   4   0  -1  318.02    5.14
   4   0  -1  320.95    5.42
   4   0  -1  339.27    6.10
   4   0   1  323.48    6.18
   4   0   1  305.61    5.17
   4   0  -1  322.52    5.32
   4   0   1  328.35    5.81
   4   0  -1  324.79    6.04
   4   0   1  329.11    5.17
   4   0  -2 1466.50   11.72
   4   0  -2 1449.77   11.84
   4   0   2 1444.05   13.56
   4   0   2 1443.22   18.42
   4   0  -2 1414.91   10.88
   4   0   2 1457.41   12.17
   4   0  -2 1448.52   13.29
   4   0  -2 1500.16   17.34
   4   0   2 1464.98   11.44
  -4   0  -3 2784.54   16.70
   4   0  -3 2827.21   17.39
   4   0  -3 2840.80   17.16
   4   0   3 2783.46   27.58
   4   0   3 2774.14   19.63
   4   0   3 2807.36   17.35
   4   0  -3 2767.55   19.29
   4   0   3 2823.10   16.89
  -4   0  -4   20.61    1.65
   4   0  -4   20.93    1.67
   4   0  -4   19.26    1.62
   4   0   4   19.82    2.94
   4   0   4   20.25    1.65
   4   0  -4   19.74    1.56
   4   0  -4   19.38    1.83
   4   0  -5  205.51    5.32
   4   0  -5  208.07    5.38
   4   0   5  190.05    8.83
   4   0  -5  204.41    5.83
  -4   0  -5  209.68    5.44
   4   0  -6  331.29    7.01
   4   0  -6  338.76    7.39
   4   0  -6  332.83    7.66
  -4   0  -6  343.43    7.38
   4   0  -7   79.40    3.46
   4   0   7   81.14    3.75
   4   0  -7   85.10    3.83
   4   0  -7   79.87    3.81
  -4   0  -7   81.43    3.76
   4   0  -8   48.25    2.62
   4   0  -8   49.69    2.93
   4   0  -8   42.40    2.68
  -4   0  -8   48.41    2.91
   4   0  -9   37.41    2.35
  -4   0  -9   34.50    2.26
  -4   0 -10    4.14    0.87
  -4  -1 -10   10.69    1.19
  -4  -1  -9    5.22    1.11
   4   1  -9    5.29    1.07
   4   1  -8   13.44    1.67
   4   1  -8   12.22    1.72
  -4  -1  -8   13.42    1.66
   4   1  -7   79.09    3.45
   4   1  -7   78.95    4.09
   4   1  -7   76.95    3.65
  -4  -1  -7   78.74    3.81
  -4  -1  -6  200.80    5.85
   4  -1   6  178.05    9.69
   4   1  -6  196.36    5.31
   4  -1   6  191.60    5.40
   4   1  -6  186.96    5.50
   4   1  -6  186.90    6.30
  -4  -1  -5    5.17    1.05
   4  -1   5    3.00    0.99
   4   1  -5    2.28    0.84
  -4   1   5    4.64    1.28
   4   1  -5    3.26    0.89
   4  -1   5    3.48    1.71
   4   1  -5    3.30    1.24
   4   1  -4  106.54    3.62
  -4   1   4   97.45    4.71
   4  -1   4  105.21    6.24
   4  -1   4  106.68    3.86
   4   1  -4  104.58    4.25
   4   1  -3   13.52    1.31
   4  -1   3   15.64    2.29
   4  -1   3   13.68    1.45
  -4   1   3   12.44    1.87
   4  -1   3   14.53    1.39
   4   1  -3   11.97    1.54
   4   1  -2  137.76    3.64
   4  -1   2  129.41    5.90
   4  -1   2  135.51    4.08
   4   1  -2  140.10    3.57
   4  -1   2  133.46    3.74
   4   1  -2  134.50    4.23
   4   1  -1  265.54    4.73
   4  -1   1  267.92    8.01
   4   1  -1  273.97    4.76
   4   1  -1  275.92    5.51
   4  -1   1  281.19    5.68
   4  -1   1  272.34    5.20
   4   1  -1  269.62    5.69
   4   1  -1  279.93    7.03
   4   1   0  705.16   11.37
   4  -1   0  730.17   12.82
   4  -1   0  713.49    8.89
   4   1   0  710.12    9.11
   4  -1   0  693.63    8.30
   4   1   0  678.04    7.30
   4  -1   0  707.17    8.49
   4   1   0  693.19    8.84
   4  -1  -1  277.47    7.77
   4   1   1  280.57    7.45
   4  -1  -1  271.33    5.28
   4  -1  -1  265.00    4.82
   4   1   1  269.77    5.83
   4  -1  -1  272.49    5.09
   4   1   1  282.84    5.52
   4  -1  -1  272.56    5.45
   4   1   2  135.60    5.38
   4  -1  -2  129.86    3.63
   4  -1  -2  135.63    3.82
   4  -1  -2  130.88    3.52
   4  -1  -2  139.79    4.01
   4  -1  -2  142.27    5.57
   4   1   2  136.03    3.73
   4  -1  -3   15.30    1.41
   4   1   3   14.75    1.86
   4   1   3   13.77    1.32
   4  -1  -3   14.05    1.43
  -4  -1   3   14.50    1.85
   4  -1  -3   12.03    1.34
   4   1   3   13.44    1.34
   4  -1  -4   98.38    3.58
   4  -1  -4  105.48    3.55
   4   1   4  101.34    5.46
   4   1   4  109.20    4.58
   4   1   4  104.15    3.46
   4  -1  -4  101.09    3.69
  -4  -1   4  110.74    5.12
   4   1   4  103.80    3.59
  -4   1  -4  105.77    3.47
   4  -1  -5    2.77    0.62
  -4   1  -5    1.85    0.81
   4   1   5    1.59    1.04
   4  -1  -5    2.36    0.75
   4   1   5    1.54    1.29
   4  -1  -5    1.79    0.71
  -4  -1   5    5.22    1.56
   4  -1  -6  182.94    5.02
   4  -1  -6  192.44    5.54
   4   1   6  178.51    8.61
   4   1   6  190.52    6.46
   4  -1  -6  185.04    5.34
   4  -1  -6  177.57    5.17
  -4  -1   6  188.01    8.04
  -4   1  -6  193.81    5.42
   4  -1  -7   73.94    3.43
   4  -1  -7   65.93    3.37
  -4   1  -7   73.61    3.50
   4  -1  -7   72.69    3.35
   4  -1  -8   12.26    1.44
   4  -1  -8   13.57    1.61
  -4   1  -8   13.29    1.71
  -4   1  -9    4.29    0.92
   4  -1  -9    4.91    0.90
   4  -1  -9    5.32    1.02
  -4   1 -10    9.37    1.04
  -4  -2 -10    9.34    1.10
   4   2  -9   28.41    2.20
  -4  -2  -9   28.98    2.12
   4   2  -8   40.49    3.05
  -4  -2  -8   43.43    2.79
  -4  -2  -7   53.09    3.26
   4   2  -7   59.15    3.84
  -4  -2  -6   19.75    2.02
   4   2  -6   20.57    1.85
  -4   2   6   12.47    2.46
   4  -2   6   14.10    2.92
   4   2  -6   13.67    2.15
   4   2  -5    8.64    1.22
  -4   2   5    7.23    1.41
   4  -2   5   10.38    2.48
   4   2  -5    6.97    1.55
   4   2  -4  179.63    4.77
  -4   2   4  168.24    6.82
   4  -2   4  193.76    8.61
   4  -2   4  176.80    4.71
   4   2  -4  176.68    5.91
   4   2  -3   26.22    1.81
   4  -2   3   26.61    3.02
   4  -2   3   27.65    1.86
   4  -2   3   26.19    1.86
   4   2  -3   24.23    2.04
  -4   2   3   30.74    2.89
   4   2  -2  147.52    3.84
   4  -2   2  138.20    6.30
   4  -2   2  147.46    4.18
   4  -2   2  139.64    4.08
   4  -2   2  150.17    3.95
   4   2  -2  145.67    4.57
   4   2  -1  268.63    4.91
   4   2  -1  264.65    5.45
   4  -2   1  259.09    5.40
   4  -2   1  267.77    8.38
   4  -2   1  257.42    5.01
   4   2  -1  265.01    5.82
   4  -2   0   17.25    1.25
   4   2   0   15.24    1.50
   4  -2   0   12.81    1.28
   4  -2   0   14.82    1.27
   4   2   0   13.28    1.36
   4   2   0   13.90    1.65
   4  -2  -1  266.31    7.95
   4   2   1  270.49    6.67
   4  -2  -1  262.35    5.14
   4  -2  -1  266.00    5.57
   4   2   1  253.61    5.87
   4  -2  -1  267.87    5.33
   4  -2  -1  254.44    5.04
   4   2   1  268.27    5.52
   4   2   2  132.80    4.93
   4  -2  -2  144.32    4.03
   4  -2  -2  139.15    3.83
  -4  -2   2  150.43    5.33
   4   2   2  141.44    3.89
   4  -2  -2  135.53    3.77
   4  -2  -2  144.92    4.12
   4  -2  -2  145.73    5.91
   4  -2  -3   25.12    1.85
   4  -2  -3   24.70    1.82
   4   2   3   25.75    2.41
   4   2   3   24.44    1.65
  -4  -2   3   25.35    2.55
   4  -2  -3   22.83    1.63
   4   2   3   26.21    1.89
   4  -2  -4  178.67    4.99
   4   2   4  186.23    6.46
   4  -2  -4  182.32    4.71
   4   2   4  177.79    4.41
  -4  -2   4  190.91    7.16
  -4   2  -4  182.54    4.45
   4   2   4  183.73    4.88
   4  -2  -5    8.46    1.16
   4  -2  -5    8.06    1.27
   4  -2  -5    8.23    1.19
   4   2   5    9.96    1.75
  -4   2  -5    7.99    1.20
  -4  -2   5    8.91    1.74
   4   2   5    8.52    1.29
   4  -2  -6   16.23    1.59
   4  -2  -6   18.23    1.83
   4   2   6   17.60    2.29
  -4   2  -6   15.73    1.64
  -4  -2   6   21.82    3.02
   4  -2  -7   55.78    2.95
   4  -2  -7   56.63    3.05
   4   2   7   54.77    3.82
  -4   2  -7   53.94    2.96
   4  -2  -8   39.44    2.45
  -4   2  -8   41.25    2.58
   4  -2  -8   40.56    2.51
   4  -2  -9   26.01    1.70
   4   2   9   28.36    2.13
  -4   2  -9   27.48    1.99
  -4   2 -10   10.69    1.07
  -4  -3  -9    0.24    0.57
   4   3  -9    2.29    0.76
  -4  -3  -8    3.50    0.99
   4   3  -8    5.23    1.34
  -4  -3  -7    2.98    1.05
   4   3  -7    4.19    1.41
   4  -3   6   14.45    1.57
   4   3  -6    7.17    1.75
  -4   3   5  101.96    5.83
   4  -3   5  101.13    6.76
   4  -3   5   96.22    3.71
   4   3  -5   92.39    4.85
   4  -3   4   68.91    5.18
  -4   3   4   64.98    4.60
   4  -3   4   65.44    3.03
   4   3  -4   65.54    3.86
  -4   3   3   24.62    3.04
   4  -3   3   20.64    2.75
   4  -3   3   25.66    1.88
   4   3  -3   27.74    2.33
   4  -3   2   28.29    3.15
  -4  -3  -2   27.13    1.73
   4  -3   2   28.14    2.00
   4   3  -2   28.50    2.22
   4  -3   1  148.78    6.49
  -4  -3  -1  150.68    4.04
   4   3  -1  146.29    4.12
   4  -3   1  154.91    4.31
   4  -3   1  147.03    3.93
   4  -3   1  152.36    3.87
   4   3  -1  145.25    4.48
   4   3   0    3.29    0.81
   4  -3   0    3.83    0.74
   4  -3   0    3.80    0.81
   4  -3   0    3.13    1.23
   4  -3   0    3.40    0.77
   4  -3   0    1.92    0.61
  -4  -3   0    5.42    1.20
   4   3   0    2.60    0.89
   4  -3  -1  159.27    6.47
   4  -3  -1  152.43    4.29
   4  -3  -1  151.44    4.19
  -4  -3   1  155.13    5.62
   4  -3  -1  138.19    3.53
   4   3   1  148.88    4.17
   4  -3  -2   30.79    2.07
   4  -3  -2   29.05    2.00
   4   3   2   29.76    2.46
   4  -3  -2   31.65    2.01
  -4  -3   2   28.54    2.67
   4   3   2   30.03    1.80
   4  -3  -2   29.44    2.73
   4  -3  -3   25.67    1.99
   4  -3  -3   24.68    1.84
   4   3   3   24.78    2.51
  -4  -3   3   27.15    2.79
   4   3   3   25.08    1.97
   4  -3  -4   63.57    3.20
   4  -3  -4   72.04    3.05
   4   3   4   61.53    4.06
  -4  -3   4   61.50    4.28
  -4   3  -4   64.67    2.73
   4   3   4   68.82    3.18
   4  -3  -5   97.59    3.70
   4  -3  -5  102.28    4.10
   4  -3  -5  103.31    3.67
   4   3   5   94.94    5.28
  -4  -3   5   93.33    5.60
  -4   3  -5  104.65    3.72
   4   3   5  103.23    3.92
   4  -3  -6   12.01    1.57
   4  -3  -6   12.30    1.52
   4   3   6   12.98    2.16
  -4   3  -6   14.19    1.61
   4  -3  -7    1.59    0.82
  -4   3  -7    4.01    1.00
   4   3   7    4.18    1.67
   4  -3  -7    4.12    0.97
   4  -3  -8    3.88    0.94
  -4   3  -8    3.16    0.85
   4   3   8    1.93    1.28
   4  -3  -8    2.23    0.87
  -4   3  -9    1.34    0.66
   4  -3  -9    1.60    0.57
   4   4  -9   11.11    1.43
  -4  -4  -9   10.04    1.18
  -4  -4  -8    6.87    1.22
   4   4  -8    9.50    1.57
  -4  -4  -7   70.96    3.59
   4   4  -7   74.31    4.17
   4   4  -6   71.04    4.25
   4  -4   5   10.33    1.26
   4   4  -5    7.33    1.59
   4  -4   4  185.65    8.38
  -4   4   4  186.12    8.33
   4  -4   4  184.13    4.97
   4   4  -4  202.22    6.58
  -4  -4  -3   88.04    3.32
   4  -4   3   79.95    5.37
   4  -4   3   79.26    3.29
   4   4  -3   89.93    4.10
  -4   4   3   90.86    5.63
   4  -4   2  264.34    9.26
  -4  -4  -2  254.64    5.70
   4  -4   2  263.59    5.86
   4  -4   2  266.24    5.94
   4   4  -2  267.60    6.61
   4  -4   1  170.88    7.20
  -4  -4  -1  167.23    4.70
   4  -4   1  164.11    4.61
   4  -4   1  164.90    4.52
   4   4  -1  161.95    4.84
   4  -4   0   61.87    4.17
   4  -4   0   70.12    3.13
   4   4   0   60.49    2.88
   4  -4   0   68.60    2.99
   4  -4   0   61.01    2.73
   4  -4  -1  171.33    5.08
   4  -4  -1  167.19    4.72
  -4  -4   1  158.43    6.42
   4  -4  -1  164.44    4.35
   4  -4  -1  150.82    6.38
   4  -4  -2  252.85    5.93
   4   4   2  256.80    7.06
   4  -4  -2  253.62    5.42
  -4  -4   2  244.30    8.29
   4  -4  -2  267.38    6.55
   4  -4  -3   83.95    3.43
   4  -4  -3   93.74    4.00
   4   4   3   89.18    4.60
  -4  -4   3   85.13    5.15
   4  -4  -4  188.09    5.69
   4  -4  -4  182.42    4.88
   4   4   4  178.58    6.98
  -4  -4   4  186.61    7.94
   4   4   4  189.96    5.37
   4  -4  -5   10.66    1.34
  -4   4  -5    8.57    1.23
   4  -4  -5    9.02    1.46
   4  -4  -5    7.95    1.20
   4   4   5    8.11    1.87
   4   4   5    8.33    1.33
   4  -4  -6   63.79    3.16
   4  -4  -6   67.73    3.45
   4   4   6   56.65    4.26
  -4   4  -6   65.12    3.06
   4  -4  -7   71.79    3.29
   4  -4  -7   75.48    3.41
   4   4   7   77.87    4.58
  -4   4  -7   72.36    3.19
   4  -4  -8    6.75    1.08
   4   4   8    6.90    1.55
   4  -4  -8    7.12    1.12
  -4   4  -8    9.14    1.21
  -4   4  -9   10.04    1.06
  -4  -5  -8    3.49    0.96
   4  -5   8    2.82    0.96
   4   5  -8    3.64    0.96
   4  -5   7   14.81    1.57
   4   5  -7   16.16    1.81
   4  -5   6   78.36    3.57
   4   5  -6   82.19    4.14
  -4  -5  -5   59.44    2.76
   4  -5   5   61.78    3.28
   4   5  -5   59.15    3.60
  -4  -5  -4   23.42    1.93
   4  -5   4   25.08    1.78
   4  -5   4   25.39    2.22
   4   5  -4   26.25    2.37
   4  -5   3   73.03    5.01
  -4  -5  -3   68.27    3.18
   4  -5   3   74.13    3.10
   4  -5   3   70.59    3.39
  -4   5   3   63.95    5.14
   4   5  -3   68.19    3.57
   4  -5   2   53.97    4.40
  -4   5   2   48.92    4.36
  -4  -5  -2   55.14    2.88
   4  -5   2   52.43    2.68
   4  -5   2   56.06    2.95
   4   5  -2   55.15    3.03
   4  -5   1   69.57    4.76
  -4  -5  -1   78.12    3.47
   4  -5   1   80.29    3.31
   4  -5   1   72.40    3.28
   4   5  -1   74.74    3.22
   4  -5   0  294.67    9.12
  -4  -5   0  309.00    6.91
   4  -5   0  314.17    6.57
   4  -5  -1   72.85    3.72
   4   5   1   73.58    3.37
  -4  -5   1   66.31    4.62
   4  -5  -1   81.35    3.35
   4  -5  -1   68.30    4.40
   4  -5  -2   52.86    2.83
   4  -5  -2   55.82    3.28
  -4  -5   2   52.60    4.33
   4  -5  -2   52.65    2.75
   4  -5  -3   74.38    3.80
   4  -5  -3   63.91    2.98
   4   5   3   69.17    4.11
  -4  -5   3   73.34    5.20
   4  -5  -4   26.48    2.35
   4  -5  -4   24.49    1.77
   4   5   4   27.49    2.81
   4   5   4   24.28    2.00
   4  -5  -5   55.39    2.89
   4  -5  -5   65.07    3.51
   4   5   5   55.41    4.03
   4   5   5   55.55    2.89
   4  -5  -6   72.02    3.27
   4  -5  -6   81.56    3.65
   4   5   6   76.83    4.58
  -4   5  -6   74.33    3.05
   4  -5  -7   13.53    1.40
   4  -5  -7   16.66    1.62
   4   5   7   12.17    1.97
  -4   5  -7   14.74    1.36
  -4   5  -8    3.25    0.64
   4  -5  -8    3.74    0.81
   4  -6   7   20.43    1.61
   4   6  -7   19.01    1.67
   4  -6   6   -0.94    0.87
   4   6  -6    0.37    0.75
  -4  -6  -5   20.63    1.69
   4  -6   5   20.49    1.91
   4   6  -5   22.41    1.99
  -4  -6  -4   26.63    1.97
   4  -6   4   30.97    2.32
   4   6  -4   27.71    2.24
  -4  -6  -3  251.44    6.08
   4  -6   3  253.81    6.37
   4   6  -3  235.70    6.03
  -4  -6  -2   31.34    2.33
   4  -6   2   39.70    2.61
  -4  -6  -1    5.50    1.25
   4  -6   1    4.59    1.18
  -4  -6   0  263.90    6.71
   4  -6   0  266.60    6.42
  -4  -6   1    4.24    1.20
   4  -6  -1    5.90    1.16
   4  -6  -1    4.80    1.09
   4  -6  -1    5.55    1.16
  -4  -6   2   33.55    2.62
   4  -6  -2   33.43    2.26
   4  -6  -2   35.02    2.38
   4  -6  -2   39.19    2.89
   4  -6  -3  251.22    6.95
   4   6   3  245.85    6.16
   4  -6  -4   31.21    2.50
   4   6   4   28.82    2.59
   4   6   4   26.99    2.07
   4  -6  -5   22.35    2.01
   4   6   5   16.50    2.14
   4   6   5   19.95    1.68
   4   6   6    0.01    0.81
   4  -6  -6    0.36    0.82
   4  -6  -7   16.07    1.47
   4  -7   6    4.53    0.87
  -4  -7  -5   18.61    1.49
   4  -7   5   21.27    1.77
  -4  -7  -4    1.74    0.83
   4  -7   4    1.78    0.83
  -4  -7  -3    5.65    1.15
   4  -7   3    4.31    1.09
  -4  -7  -2   41.38    2.58
   4  -7   2   41.36    2.63
  -4  -7  -1   20.24    1.90
   4  -7   1   20.93    1.97
  -4  -7   0   11.46    1.63
   4  -7   0   13.72    1.75
   4  -7   0   13.73    1.72
  -4  -7   1   18.04    1.86
   4  -7  -1   17.08    1.61
   4  -7  -1   19.70    1.98
   4  -7  -1   16.79    1.74
  -4  -7   2   37.86    2.66
   4  -7  -2   42.67    2.89
  -4  -7   3    7.14    1.37
   4  -7  -3    7.87    1.33
   4   7   3    5.39    1.16
  -4  -7   4    0.48    0.86
   4  -7  -4    0.64    0.76
   4   7   4    1.93    0.65
  -4  -7   5   19.07    1.70
   4  -7  -5   20.56    1.75
  -4  -7   6    4.20    0.93
   4  -7  -6    4.61    0.86
  -4  -8  -4   35.24    1.88
   4  -8   4   37.03    2.06
  -4  -8  -3   36.76    2.04
   4  -8   3   32.58    2.05
  -4  -8  -2   51.93    2.57
   4  -8   2   54.03    2.69
  -4  -8  -1   15.62    1.53
   4  -8   1   15.54    1.35
   4  -8   1   18.36    1.70
  -4  -8   0   35.25    2.27
   4  -8   0   37.47    2.30
  -4  -8   1   16.07    1.66
   4  -8  -1   15.88    1.62
  -4  -8   2   51.74    2.65
   4  -8  -2   51.16    2.70
   4   8   2   47.40    2.37
  -4  -8   3   30.74    2.02
   4  -8  -3   31.83    2.11
   4   8   3   26.10    1.66
  -4  -8   4   33.64    1.98
   4  -8  -4   36.44    2.13
  -4  -9   0    5.27    0.85
   5   0   0   -0.68    0.52
   5   0   0    1.79    0.87
   5   0   0    0.79    0.60
   5   0   0   -1.40    1.02
   5   0   0   -0.67    0.71
   5   0   1  213.31    7.81
   5   0  -1  223.09    4.84
   5   0  -1  213.16    5.06
   5   0   1  210.53    4.84
   5   0   1  216.56    5.87
   5   0  -1  214.02    4.98
   5   0   1  206.81    5.24
   5   0   1  205.96    5.30
   5   0  -1  222.20    5.76
   5   0   1  212.80    4.69
   5   0  -1  227.19    7.74
   5   0  -2   10.70    1.24
   5   0  -2   10.26    1.28
   5   0   2    9.74    1.13
   5   0   2   11.19    1.56
   5   0  -2    9.86    1.17
   5   0   2    6.19    1.73
   5   0   2   10.04    1.32
   5   0  -2    8.18    1.32
   5   0   2    7.74    1.12
   5   0  -3   10.73    1.36
   5   0  -3   11.81    1.35
   5   0   3   10.89    1.67
   5   0   3    8.97    2.08
   5   0   3   12.42    1.46
   5   0  -3   13.29    1.71
   5   0  -4  379.65    7.36
   5   0   4  373.70    8.31
   5   0  -4  364.61    8.14
   5   0  -5  363.68    7.45
   5   0   5  351.41    8.19
   5   0  -5  340.01    8.07
  -5   0  -5  349.86    6.97
   5   0  -6   48.11    2.80
   5   0   6   42.07    2.95
   5   0  -6   39.83    2.83
  -5   0  -6   47.29    2.67
   5   0  -7  127.45    4.35
   5   0   7  114.52    4.37
   5   0  -7  111.01    4.33
  -5   0  -7  120.35    4.24
  -5   0  -8    3.09    0.93
   5   0  -8    6.33    1.03
  -5   0  -9    0.17    0.41
  -5  -1  -9   12.86    1.27
   5   1  -8   10.29    1.40
  -5  -1  -8    9.01    1.23
   5   1  -7   12.26    1.48
  -5  -1  -7    9.29    1.31
   5   1  -7   10.92    1.70
   5   1  -6   17.40    1.80
   5  -1   6   15.25    1.75
   5   1  -6   17.45    2.26
  -5  -1  -6   17.75    1.83
   5   1  -5  174.78    5.13
   5  -1   5  165.08    5.25
   5   1  -5  172.10    6.25
  -5  -1  -5  175.73    5.19
  -5  -1  -4    6.98    1.07
   5  -1   4    7.10    1.43
   5   1  -4    3.66    1.02
   5   1  -4    6.22    1.45
   5   1  -3   52.46    2.68
   5  -1   3   51.30    4.43
   5  -1   3   44.00    2.72
   5  -1   3   54.53    2.82
   5   1  -3   54.48    3.29
   5   1  -2   61.44    2.73
   5  -1   2   57.47    4.67
   5   1  -2   68.38    2.89
   5  -1   2   66.80    3.34
   5  -1   2   59.52    3.03
   5  -1   2   63.39    2.99
   5   1  -2   59.95    3.24
   5  -1   1   87.55    5.35
   5   1  -1   92.29    3.14
   5   1  -1   92.21    3.17
   5  -1   1   86.11    3.37
   5  -1   1   89.76    3.78
   5   1  -1   85.75    3.06
   5  -1   1   89.43    3.54
   5  -1   1   91.85    3.52
   5   1  -1   92.38    3.85
   5   1  -1   94.47    4.80
   5   1   0    7.68    0.88
   5  -1   0    6.57    1.05
   5   1   0    8.09    1.36
   5  -1   0    7.23    1.25
   5   1   0    7.94    1.20
   5   1   0    7.67    1.53
   5  -1   0    5.78    1.78
   5  -1   0    9.61    1.29
   5   1   0    7.68    1.17
   5   1   0    5.94    0.97
   5   1   1   89.87    4.82
   5  -1  -1   85.54    3.05
   5  -1  -1   88.43    3.50
   5   1   1   93.98    3.99
   5  -1  -1   91.56    3.42
   5   1   1   91.93    3.63
   5  -1  -1   84.44    3.49
   5   1   1   85.90    3.20
   5  -1  -1   98.35    5.29
   5   1   2   57.72    4.12
   5  -1  -2   63.39    2.79
   5  -1  -2   66.62    3.07
   5   1   2   62.72    3.44
   5  -1  -2   63.24    2.77
   5   1   2   65.56    3.01
   5  -1  -2   58.79    2.98
   5   1   2   63.34    2.87
   5   1   3   50.25    4.02
   5  -1  -3   46.06    2.54
   5  -1  -3   49.47    2.70
   5   1   3   49.83    3.25
   5   1   3   52.24    2.72
   5  -1  -3   47.23    2.72
   5   1   3   49.61    2.66
   5  -1  -4    5.67    1.09
   5   1   4    6.63    1.42
   5  -1  -4    3.89    0.95
   5   1   4    6.96    1.14
   5  -1  -4    5.63    1.04
   5  -1  -5  174.55    5.24
   5   1   5  167.73    6.13
   5  -1  -5  154.22    5.01
  -5   1  -5  168.75    4.69
   5  -1  -6   15.35    1.81
   5   1   6   17.01    2.26
   5  -1  -6   11.46    1.45
  -5   1  -6   18.00    1.69
  -5   1  -7    9.33    1.27
   5  -1  -7    9.57    1.46
   5   1   7    8.42    1.62
   5  -1  -8   11.44    1.31
   5   1   8    9.53    1.33
  -5   1  -8   11.43    1.39
  -5   1  -9   12.79    1.16
  -5  -2  -9    2.13    0.57
   5  -2   8   47.91    2.36
  -5  -2  -8   51.80    2.65
   5  -2   7   15.74    1.50
   5   2  -7   14.84    2.14
  -5  -2  -7   17.42    1.79
  -5  -2  -6   27.18    2.23
   5  -2   6   22.11    1.99
   5   2  -6   25.42    2.92
  -5  -2  -5   28.20    2.27
   5  -2   5   30.39    2.33
   5   2  -5   24.38    2.66
   5   2  -4   50.30    2.79
   5  -2   4   46.97    4.83
   5  -2   4   52.73    2.85
   5  -2   4   48.15    2.88
   5   2  -4   47.12    3.44
   5   2  -3   10.67    1.37
  -5   2   3    9.89    2.11
   5  -2   3    9.62    1.36
   5  -2   3   10.01    1.40
   5  -2   3    9.84    2.14
   5   2  -3    8.80    1.61
   5  -2   2  220.65    8.98
   5  -2   2  216.37    5.68
   5  -2   2  229.41    5.53
   5   2  -2  222.03    6.39
   5  -2   1   88.50    5.57
   5   2  -1   93.29    3.76
   5  -2   1   95.28    3.76
   5  -2   1   95.60    3.57
   5   2  -1   94.18    4.00
   5  -2   0  390.56   11.15
   5  -2   0  370.95    7.49
   5   2   0  385.63    7.77
   5  -2   0  387.26    7.32
   5  -2   0  376.11    6.86
   5   2   0  377.54    7.54
   5  -2  -1   94.77    3.42
   5  -2  -1   98.06    3.81
   5   2   1   99.47    4.20
   5  -2  -1   98.58    3.65
   5  -2  -1   87.75    3.39
   5   2   1   93.46    3.67
   5   2   1   97.40    3.68
   5  -2  -1   96.64    5.49
   5  -2  -2  217.09    5.44
   5  -2  -2  231.61    5.78
   5   2   2  220.07    6.59
   5  -2  -2  218.23    5.34
   5   2   2  219.44    5.48
   5  -2  -2  206.05    5.21
   5  -2  -2  219.83    8.19
   5   2   2  217.54    5.50
   5  -2  -3    9.43    1.34
   5  -2  -3    9.64    1.34
   5   2   3    8.29    1.62
   5   2   3    8.56    1.17
   5  -2  -3    8.20    1.23
   5   2   3    8.72    1.28
   5  -2  -4   52.56    2.92
   5  -2  -4   53.12    2.85
   5   2   4   51.38    3.73
   5   2   4   53.51    2.74
   5  -2  -4   42.92    2.45
   5   2   4   47.08    2.73
   5  -2  -5   29.32    2.31
   5   2   5   28.63    3.01
   5  -2  -6   26.79    2.17
   5   2   6   27.30    2.81
  -5   2  -6   26.45    1.92
   5  -2  -7   15.98    1.73
   5   2   7   16.76    2.18
  -5   2  -7   16.61    1.53
   5  -2  -8   53.56    2.58
   5   2   8   52.56    2.96
  -5   2  -8   50.87    2.48
  -5  -3  -8    1.80    0.70
   5   3  -8    1.78    0.87
   5  -3   7   10.90    1.26
   5   3  -7   10.79    1.79
  -5  -3  -7   10.97    1.56
  -5  -3  -6    5.32    1.14
   5  -3   6    4.62    1.01
   5   3  -6    3.64    1.40
   5  -3   5   24.34    2.12
   5   3  -5   25.11    2.73
   5  -3   4   17.26    1.78
   5   3  -4   17.09    2.38
   5  -3   3  108.72    6.81
   5  -3   3  107.08    4.12
   5  -3   3  109.11    3.87
  -5   3   3   97.15    5.79
   5   3  -3  113.45    5.00
   5  -3   2   36.47    3.89
  -5   3   2   31.29    3.16
   5  -3   2   33.27    2.31
   5  -3   2   34.08    2.13
   5   3  -2   35.13    2.70
   5  -3   1   27.72    3.36
   5   3  -1   23.75    1.93
   5  -3   1   24.64    1.99
   5  -3   1   28.42    1.99
   5   3  -1   25.09    2.18
   5  -3   0   27.47    3.23
   5  -3   0   24.41    2.11
   5   3   0   26.46    2.18
   5  -3   0   24.98    2.01
   5  -3   0   25.78    1.85
   5   3   0   25.04    2.04
   5  -3  -1   24.85    1.88
   5  -3  -1   24.91    2.12
   5   3   1   22.97    2.15
   5  -3  -1   24.07    1.94
   5  -3  -1   24.04    1.76
   5   3   1   22.87    1.86
   5  -3  -1   21.23    2.81
   5  -3  -2   31.64    2.29
   5  -3  -2   36.00    2.39
   5   3   2   29.40    2.57
   5   3   2   34.43    2.21
   5   3   2   33.13    2.32
   5  -3  -3  105.74    4.20
   5  -3  -3  108.71    4.12
   5   3   3  104.01    5.04
   5   3   3  103.03    3.60
   5   3   3  107.30    4.09
   5  -3  -4   16.73    1.84
   5  -3  -4   20.39    1.85
   5   3   4   19.15    1.84
   5  -3  -5   23.27    2.16
   5   3   5   22.36    2.02
   5  -3  -6    4.87    1.09
   5  -3  -7   12.23    1.55
   5   3   7   10.55    1.70
  -5   3  -7   10.90    1.17
  -5   3  -8    1.50    0.48
   5   3   8    2.27    0.90
   5  -3  -8    0.57    0.43
   5  -4   8   27.47    1.78
   5   4  -8   31.08    2.16
  -5  -4  -8   26.47    1.73
  -5  -4  -7    8.06    1.20
   5  -4   7   10.68    1.34
   5   4  -7    9.72    1.67
  -5  -4  -6   67.96    3.36
   5  -4   6   73.34    2.96
   5  -4   6   73.74    3.32
   5   4  -6   79.67    4.31
   5  -4   5   65.26    3.02
   5  -4   5   69.21    3.32
   5   4  -5   72.45    4.27
   5  -4   4    7.40    1.21
   5  -4   4    5.53    1.19
   5   4  -4    6.56    1.57
   5  -4   3   13.11    1.52
   5  -4   3   11.10    1.49
   5   4  -3   10.57    1.78
   5  -4   2   67.66    3.26
   5  -4   2   64.81    3.02
   5   4  -2   67.23    3.62
  -5  -4  -1   13.66    1.44
   5  -4   1   14.09    1.56
   5  -4   1   12.37    1.41
   5  -4   1   15.38    2.92
   5   4  -1   15.32    1.76
   5  -4   0  123.72    6.52
  -5  -4   0  126.70    4.35
   5   4   0  128.41    4.49
   5  -4   0  134.93    4.55
   5   4   0  131.06    4.43
   5  -4  -1   15.04    1.59
   5  -4  -1   14.10    1.72
   5   4   1   12.38    1.65
   5  -4  -1   17.14    2.59
   5   4   1   14.18    1.45
   5  -4  -2   66.79    3.49
   5  -4  -2   66.59    3.32
   5   4   2   56.34    3.45
   5   4   2   67.73    3.35
   5  -4  -3   13.69    1.77
   5  -4  -3   12.61    1.53
   5   4   3   12.37    1.85
   5   4   3   11.07    1.53
   5  -4  -4    5.18    1.05
   5  -4  -4    3.56    1.12
   5   4   4    4.33    1.12
   5  -4  -5   74.52    3.65
   5   4   5   70.17    3.27
   5  -4  -6   79.20    3.53
   5  -4  -7    9.71    1.24
   5   4   7   10.42    1.68
   5  -4  -8   27.05    1.68
   5   4   8   30.65    2.27
  -5  -5  -7    6.70    0.99
   5  -5   7    7.04    1.08
   5   5  -7    4.91    1.08
   5  -5   6   10.47    1.41
   5   5  -6    9.29    1.51
   5  -5   5   -0.74    0.77
   5   5  -5   -1.80    0.95
   5  -5   4  141.65    4.20
   5  -5   4  137.87    4.52
   5   5  -4  150.22    5.45
   5  -5   3   39.29    2.43
   5  -5   3   37.69    2.46
   5   5  -3   38.98    2.80
  -5  -5  -2   79.85    3.38
   5  -5   2   83.63    3.53
   5  -5   2   73.49    3.33
   5   5  -2   76.32    3.60
  -5  -5  -1   18.00    1.80
   5  -5   1   14.74    1.68
   5  -5   1   14.57    1.56
   5   5  -1   19.08    1.73
  -5  -5   0   15.29    1.69
   5  -5   0   11.62    1.62
   5  -5   0   12.97    1.46
  -5  -5   1   17.74    1.83
   5  -5  -1   12.84    1.69
   5  -5  -1   16.81    1.80
   5   5   1   13.65    1.65
   5  -5  -2   75.04    3.92
   5  -5  -2   76.27    3.51
   5   5   2   74.46    3.76
   5   5   2   76.40    3.65
   5  -5  -3   38.28    2.80
   5  -5  -3   34.95    2.27
   5   5   3   36.07    2.88
   5   5   3   37.96    2.53
   5  -5  -4  134.34    4.11
   5   5   4  143.53    5.68
   5   5   4  148.84    4.72
   5   5   5    0.64    1.30
   5  -5  -5    0.50    0.76
   5   5   5   -0.28    0.69
   5  -5  -6    9.46    1.24
   5   5   6    9.89    1.66
   5  -5  -7    7.86    1.03
   5   5   7    6.51    1.36
  -5  -6  -6    5.82    0.93
   5  -6   6    6.19    0.92
   5   6  -6    6.26    1.03
   5  -6   5   37.80    2.21
   5   6  -5   34.27    2.18
   5  -6   4    6.85    1.15
   5   6  -4    7.47    1.24
  -5  -6  -3   10.71    1.23
   5  -6   3   11.02    1.42
  -5  -6  -2   59.17    2.83
   5  -6   2   64.60    3.11
  -5  -6  -1  323.97    6.83
   5  -6   1  334.53    6.86
  -5  -6   0   23.81    2.03
   5  -6   0   18.95    1.88
   5  -6   0   21.88    1.92
  -5  -6   1  326.67    7.18
   5  -6  -1  337.09    7.07
   5  -6  -1  329.91    6.52
  -5  -6   2   66.71    3.35
   5  -6  -2   63.52    3.54
   5  -6  -2   68.91    3.11
   5   6   2   66.94    3.26
  -5  -6   3   11.98    1.52
   5  -6  -3   11.97    1.67
   5  -6  -3    8.98    1.15
   5   6   3    8.26    1.35
   5   6   3   10.81    1.46
   5  -6  -4    9.97    1.48
   5   6   4    6.80    1.29
   5   6   4    6.92    1.10
   5  -6  -5   34.30    2.25
   5   6   5   34.32    2.32
   5   6   5   33.29    1.94
   5   6   6    3.36    1.00
   5  -6  -6    7.03    0.94
   5  -7   4   24.54    1.74
  -5  -7  -3   16.05    1.35
   5  -7   3   19.06    1.61
  -5  -7  -2    6.13    1.01
   5  -7   2    4.52    0.96
  -5  -7  -1   15.92    1.62
   5  -7   1   17.54    1.63
   5  -7   1   17.37    1.64
  -5  -7   0    3.10    0.89
   5  -7   0    3.31    0.85
   5  -7   0    2.67    0.95
  -5  -7   1   14.09    1.56
   5  -7  -1   17.32    1.48
  -5  -7   2    5.33    1.08
   5  -7  -2    5.22    1.00
   5   7   2    4.49    1.00
  -5  -7   3   19.82    1.71
   5  -7  -3   18.63    1.68
   5   7   3   17.29    1.46
  -5  -7   4   25.30    1.77
   5  -7  -4   26.31    1.87
   5   7   4   21.93    1.47
  -5  -8  -1   25.24    1.63
  -5  -8   0    7.82    0.92
  -5  -8   1   26.26    1.67
   5   8   1   25.91    1.65
  -5  -8   2   34.49    1.86
   6   0   0   -0.77    0.55
   6   0   0    0.61    0.65
   6   0   0    0.97    0.91
   6   0  -1   14.83    1.46
   6   0  -1   14.12    1.53
   6   0   1   14.34    1.46
   6   0  -1   14.23    1.49
   6   0   1   13.88    1.64
   6   0   1   14.47    2.66
   6   0   1   13.51    1.67
   6   0  -1   11.41    1.57
   6   0  -2    0.52    0.77
   6   0   2    1.34    0.98
   6   0  -2    1.28    0.67
   6   0   2    0.48    0.92
   6   0  -2    2.02    1.09
   6   0  -3  491.72    8.34
   6   0   3  496.60    9.96
   6   0   3  496.77    9.45
   6   0   3  519.88    9.01
   6   0  -3  490.29    9.55
   6   0  -4   52.36    2.85
   6   0   4   52.13    3.41
   6   0  -4   48.76    3.20
   6   0  -5  451.71    8.09
   6   0   5  434.26    9.02
   6   0  -5  420.35    8.72
   6   0  -6   22.84    1.90
   6   0   6   22.26    2.10
   6   0  -6   19.11    1.85
   6   0   7    0.05    0.60
   6   0  -7    1.69    0.73
   6   0   7   -0.18    0.73
   6   0   8   -1.57    0.63
   6  -1   7   29.36    1.98
   6   1  -7   25.37    2.02
   6  -1   6    2.75    1.00
   6   1  -6    2.27    1.07
   6   1  -5   32.93    2.33
   6  -1   5   30.56    2.38
   6  -1   5   34.26    2.63
   6   1  -5   27.68    2.60
   6   1  -4   11.48    1.43
   6  -1   4    9.05    1.65
   6  -1   4    9.69    1.63
   6   1  -4   11.58    1.91
   6   1  -3    8.93    1.33
   6  -1   3    7.75    1.25
   6  -1   3    7.82    1.58
   6  -1   3    9.80    1.54
   6   1  -3    9.38    1.72
   6   1  -2   36.05    2.21
   6  -1   2   31.57    2.15
   6  -1   2   36.24    2.60
   6  -1   2   37.47    2.58
   6   1  -2   40.70    2.96
   6   1  -1    3.00    0.76
   6  -1   1    1.86    0.76
   6  -1   1    3.88    1.02
   6  -1   1    4.06    1.72
   6  -1   1    1.42    1.00
   6   1  -1    1.80    1.11
   6   1   0  237.83    5.22
   6  -1   0  236.87    5.93
   6  -1   0  253.34    6.24
   6   1   0  244.04    5.74
   6  -1   0  250.89    6.25
   6   1   0  250.17    6.49
   6  -1   0  241.98    9.20
   6  -1  -1    2.04    0.98
   6   1   1    2.90    1.36
   6  -1  -1    3.74    1.02
   6   1   1    0.10    0.74
   6  -1  -1    2.65    1.87
   6   1   1    2.88    1.05
   6  -1  -1    1.84    1.02
   6   1   1    1.39    0.76
   6  -1  -2   36.18    2.30
   6  -1  -2   35.07    2.41
   6   1   2   38.15    2.98
   6  -1  -2   34.93    2.29
   6   1   2   36.66    2.58
   6   1   2   37.56    2.56
   6  -1  -2   38.05    2.62
   6   1   2   36.84    2.29
   6  -1  -3    8.73    1.31
   6  -1  -3    8.15    1.38
   6   1   3   12.24    1.91
   6   1   3    7.88    1.34
   6  -1  -3    8.52    1.47
   6  -1  -4   11.54    1.48
   6   1   4    8.82    1.87
   6  -1  -4    9.45    1.49
   6  -1  -5   30.02    2.26
   6   1   5   32.08    2.80
   6  -1  -5   29.95    2.17
   6   1   6    0.32    0.82
   6  -1  -6    0.95    0.73
   6  -1  -7   27.60    1.89
   6   1   7   24.14    1.90
   6   1   8   24.37    1.71
  -6  -2  -7    0.74    0.74
   6  -2   7    1.46    0.66
   6   2  -7    0.81    0.70
   6  -2   6    5.38    1.09
   6   2  -6    4.90    1.36
   6  -2   5   32.27    2.42
   6   2  -5   32.56    2.91
   6  -2   4   17.83    1.82
   6  -2   4   16.81    1.92
   6   2  -4   19.24    2.33
   6  -2   3    2.06    1.00
   6  -2   3    4.99    1.25
   6   2  -3    3.70    1.19
   6  -2   2   93.77    3.99
   6  -2   2  106.84    4.29
   6  -2   2  107.87    4.17
   6   2  -2  103.65    4.69
   6  -2   1   11.19    1.56
   6  -2   1   11.46    1.66
   6  -2   1   11.66    1.53
   6   2  -1   14.15    1.84
   6  -2   0    5.37    1.15
   6   2   0    6.09    1.37
   6  -2   0    6.54    1.21
   6  -2   0    6.30    1.17
   6   2   0    4.32    1.31
   6   2   0    7.85    1.15
   6  -2  -1   15.19    1.77
   6   2   1   16.48    2.05
   6  -2  -1   15.93    1.74
   6   2   1   11.49    1.48
   6  -2  -1   11.95    1.48
   6   2   1   14.50    1.72
   6   2   1   11.01    1.47
   6  -2  -2   96.65    3.81
   6  -2  -2  103.98    4.08
   6   2   2  100.61    4.81
   6   2   2  103.19    4.05
   6  -2  -2   92.95    3.68
   6   2   2   97.61    3.82
   6  -2  -3    4.59    1.07
   6   2   3    3.42    1.36
   6  -2  -3    4.16    1.05
   6   2   3    3.54    1.05
   6  -2  -3    3.34    0.89
   6   2   3    2.79    0.84
   6  -2  -4   18.12    1.79
   6  -2  -4   19.62    1.91
   6   2   4   13.70    2.13
   6  -2  -5   36.17    2.52
   6   2   5   37.25    3.20
   6   2   6    4.65    1.22
   6  -2  -6    4.08    1.04
   6   2   7    2.22    0.95
   6  -2  -7    0.80    0.59
   6   3  -7    1.99    0.82
  -6  -3  -6    6.34    1.05
   6  -3   6    6.76    1.07
   6   3  -6    8.01    1.46
   6  -3   5   19.50    1.93
   6  -3   5   23.80    1.93
   6   3  -5   24.56    2.62
   6  -3   4    5.53    1.19
   6   3  -4    7.93    1.69
   6  -3   3    5.15    1.35
   6  -3   3    6.25    1.32
   6   3  -3    4.15    1.50
   6  -3   2    8.89    1.65
   6  -3   2    9.86    1.49
   6   3  -2    7.35    1.52
   6  -3   1   26.71    2.40
   6  -3   1   26.34    2.27
   6   3  -1   28.58    2.35
   6   3  -1   25.77    2.10
   6  -3   0    2.30    1.01
   6   3   0    1.95    0.84
   6  -3   0    0.41    0.89
   6  -3   0    2.87    0.94
   6   3   0    1.39    0.89
   6   3   0    1.33    0.84
   6  -3  -1   26.66    2.27
   6   3   1   24.41    2.33
   6  -3  -1   29.56    2.29
   6  -3  -1   23.44    1.82
   6   3   1   24.74    2.05
   6   3   1   24.10    2.09
   6  -3  -2    9.11    1.41
   6   3   2   10.05    1.83
   6  -3  -2    8.65    1.41
   6   3   2    9.43    1.34
   6   3   2    8.27    1.30
   6  -3  -3    4.10    1.09
   6   3   3    3.73    1.53
   6  -3  -3    5.39    1.11
   6   3   3    6.35    1.06
   6   3   3    5.03    1.14
   6  -3  -4    7.34    1.26
   6   3   4    6.11    1.67
   6  -3  -4    6.54    1.25
   6   3   4    5.54    1.20
   6  -3  -5   22.87    1.95
   6   3   5   18.16    2.45
   6  -3  -6    8.20    1.14
   6   3   6    6.10    1.51
   6   3   7    3.05    0.82
   6  -3  -7    1.00    0.64
   6   4  -6   29.42    2.33
  -6  -4  -6   24.57    1.72
  -6  -4  -5    5.33    1.00
   6  -4   5    4.20    0.97
   6   4  -5    5.14    1.38
   6  -4   4  126.31    4.17
   6   4  -4  126.19    5.13
   6  -4   3   10.36    1.39
   6   4  -3   10.74    1.61
   6  -4   2   51.70    3.32
   6  -4   2   54.23    2.95
   6   4  -2   51.89    3.20
   6  -4   1    5.23    1.38
   6  -4   1    6.44    1.25
   6   4  -1    4.46    1.11
   6  -4   0   14.91    1.82
   6  -4   0   17.45    1.92
   6   4   0   13.75    1.59
   6   4   0   15.48    1.71
  -6  -4   1    5.01    0.98
   6  -4  -1    7.15    1.28
   6   4   1    8.74    1.54
   6   4   1   10.49    1.25
   6   4   1    5.83    1.16
   6  -4  -2   45.42    2.86
   6  -4  -2   48.38    2.81
   6   4   2   52.63    3.30
   6   4   2   45.00    2.78
   6  -4  -3    9.53    1.40
   6  -4  -3    8.24    1.29
   6   4   3    8.87    1.74
   6   4   3   11.81    1.48
   6  -4  -4  126.69    4.55
   6  -4  -4  123.85    4.04
   6   4   4  119.54    4.06
   6   4   5    3.99    1.47
   6  -4  -5    4.42    1.02
   6  -4  -6   31.17    2.00
   6   4   6   27.20    2.31
   6  -5   5    5.15    1.08
   6   5  -5    6.09    1.07
   6  -5   4    4.35    0.83
   6   5  -4    4.75    1.05
   6  -5   3   -1.04    0.90
   6  -5   3   -0.04    0.67
   6   5  -3   -0.53    0.75
   6  -5   2   37.67    2.69
   6   5  -2   32.52    2.24
   6  -5   1   58.66    3.26
   6   5  -1   49.64    2.58
  -6  -5   0    8.37    1.25
   6  -5   0    9.55    1.45
   6   5   0    9.46    1.53
  -6  -5   1   50.17    2.64
   6  -5  -1   53.31    2.94
   6   5   1   51.67    2.97
  -6  -5   2   30.12    2.17
   6  -5  -2   34.79    2.29
   6   5   2   30.13    2.22
   6   5   2   33.43    2.32
  -6  -5   3   -1.00    0.71
   6  -5  -3   -1.76    0.75
   6   5   3    1.65    0.95
   6  -5  -3    0.51    0.71
   6   5   3    0.30    0.61
   6  -5  -4    3.55    0.83
   6   5   4    4.09    1.29
   6  -5  -4    5.47    0.94
   6   5   4    5.49    1.11
   6   5   5    3.88    1.08
   6  -5  -5    4.72    1.00
   6  -6   4    6.90    1.12
   6  -6   3   66.85    3.08
   6  -6   2   -0.41    0.65
   6  -6   1   50.46    2.74
  -6  -6   0   31.68    1.95
   6  -6   0   39.47    2.38
   6   6   0   35.97    2.41
  -6  -6   1   48.04    2.40
   6  -6  -1   55.51    2.67
   6   6   1   57.05    2.85
  -6  -6   2   -0.50    0.62
   6  -6  -2    0.51    0.54
   6   6   2    0.06    0.62
  -6  -6   3   53.90    2.48
   6  -6  -3   55.71    2.28
   6   6   3   55.93    2.51
  -6  -6   4    5.24    0.86
   6   7  -1   10.22    1.16
   6   7   0   16.33    1.35
   6   7   1   11.92    1.22
   7   0   0    0.04    0.55
   7   0   0    0.80    0.83
   7   0   0   -1.09    0.95
   7   0   1   44.16    2.62
   7   0   1   42.84    2.68
   7   0  -1   43.33    2.77
   7   0   2    2.68    0.92
   7   0   2    0.69    0.90
   7   0  -2    1.86    1.02
   7   0   3   40.11    2.76
   7   0  -3   35.77    2.56
   7   0   4   -0.27    0.94
   7   0  -4   -0.22    0.87
   7   0   5   64.83    3.23
   7   0  -5   59.61    2.80
   7   0   6   25.22    1.90
   7  -1   6    4.08    0.93
   7  -1   5   27.88    2.10
   7   1  -5   24.05    2.07
   7  -1   4    5.30    1.26
   7   1  -4    6.59    1.41
   7  -1   3   30.40    2.34
   7   1  -3   28.57    2.43
   7  -1   2   25.32    2.15
   7  -1   2   26.47    2.16
   7   1  -2   23.52    2.19
   7  -1   1    1.21    0.70
   7  -1   1    1.47    0.97
   7  -1   1    0.94    0.83
   7   1  -1    1.27    0.98
   7  -1   0    2.25    0.79
   7  -1   0    1.04    0.80
   7  -1   0    1.73    0.94
   7   1   0    2.25    0.98
   7  -1  -1    2.00    0.82
   7  -1  -1    1.94    0.88
   7   1   1    3.18    0.97
   7   1   1    0.48    0.82
   7  -1  -1    3.93    1.12
   7  -1  -2   25.64    2.04
   7   1   2   26.19    2.17
   7   1   2   23.74    2.03
   7  -1  -2   23.93    2.01
   7  -1  -3   26.88    1.97
   7   1   3   26.87    2.22
   7  -1  -3   27.49    2.06
   7   1   4    6.68    1.45
   7  -1  -4    6.71    1.08
   7   1   4    6.93    1.44
   7  -1  -4    6.26    1.10
   7  -1  -5   24.63    1.74
   7   1   5   21.12    1.98
   7   1   6    4.65    1.10
   7  -2   5    1.25    0.78
   7   2  -5   -0.05    0.81
   7  -2   4    5.79    1.13
   7   2  -4    6.91    1.47
   7  -2   3    8.02    1.32
   7   2  -3    6.94    1.47
   7  -2   2    7.91    1.25
   7  -2   2    8.09    1.40
   7   2  -2    6.97    1.40
   7  -2   1    3.00    1.10
   7  -2   1    3.20    1.02
   7  -2   1    3.00    1.14
   7   2  -1    2.90    1.10
   7  -2   0  164.70    4.95
   7  -2   0  174.00    5.03
   7  -2   0  166.55    4.81
   7   2   0  170.18    5.20
   7  -2  -1    4.11    1.07
   7  -2  -1    2.60    0.88
   7   2   1    2.50    1.04
   7  -2  -2    9.29    1.31
   7   2   2   10.14    1.36
   7  -2  -2    7.85    1.23
   7   2   3    7.81    1.68
   7  -2  -3    8.92    1.28
   7   2   3    4.28    1.20
   7   2   4    6.28    1.54
   7  -2  -4    5.63    1.07
   7   2   4    2.60    1.05
   7   2   5    0.58    0.99
   7  -2  -5    1.58    0.60
   7   2   5   -0.67    0.78
   7  -3   5    1.03    0.69
   7   3  -5    0.37    0.75
   7  -3   4    6.87    1.10
   7   3  -4    7.52    1.47
   7  -3   3   20.62    1.90
   7  -3   3   25.99    1.98
   7   3  -3   25.61    2.20
   7  -3   2    8.37    1.44
   7  -3   2    9.45    1.31
   7   3  -2    8.05    1.34
   7  -3   1    0.52    0.69
   7  -3   1    0.62    0.67
   7   3  -1    1.07    0.78
   7  -3   0    1.92    0.92
   7   3   0    1.90    0.78
   7  -3  -1   -0.08    0.60
   7   3   1    1.22    0.69
   7   3   1    0.66    0.75
   7  -3  -2   10.04    1.31
   7   3   2    7.92    1.09
   7   3   2    8.18    1.17
   7  -3  -3   23.67    1.82
   7   3   3   19.18    2.10
   7  -3  -4    8.75    1.12
   7   3   4    5.92    1.42
   7   3   5   -0.16    0.78
   7  -3  -5    2.20    0.64
   7  -4   4    1.15    0.59
   7   4  -4    0.22    0.76
   7  -4   3   -0.40    0.61
   7  -4   3    0.53    0.64
   7   4  -3   -0.63    0.75
   7  -4   2   13.37    1.70
   7   4  -2   14.08    1.45
   7  -4   1    5.29    1.16
   7   4  -1    2.72    0.84
   7   4   0   33.75    2.07
   7   4   0   35.52    2.22
   7  -4  -1    2.28    0.89
   7   4   1    2.88    0.87
   7  -4  -2   15.18    1.40
   7   4   2   13.67    1.47
   7  -4  -3    0.67    0.64
   7   4   3   -1.44    0.97
   7   4   4    0.94    0.61
   7  -5   2    6.32    1.07
   7  -5   1    7.32    1.11
   7  -5   0    1.28    0.73
   7   5   0   -0.10    0.56
   7  -5  -1    4.18    0.90
   7   5   1    4.88    0.83
   7  -5  -2    5.61    0.89
   7   5   2    5.41    0.88
   8   0   0    8.58    1.27
   8   0  -1    8.20    1.14
   8   0  -2   12.85    1.40
   8  -1   2    2.47    0.76
   8   1  -2    2.94    1.01
   8  -1   1    9.00    1.14
   8   1  -1    8.94    1.22
   8  -1   0   17.22    1.53
   8   1   0   18.93    1.65
   8   1   1    6.92    1.05
   8  -1  -1    6.67    1.10
   8  -1  -2    2.66    0.86
   8   2  -2    8.70    1.14
   8   2  -1    0.95    0.63
   8   2   0    1.13    0.69
   8   2   1    1.90    0.65
   0   0   0    0.00    0.00


TITL 1a in P2(1)2(1)2(1)
REM P2(1)2(1)2(1) (#19 in standard setting)
CELL 1.54184   7.060442   8.779955  10.071175  90.0000  90.0000  90.0000
ZERR    4.00   0.000182   0.000192   0.000217   0.0000   0.0000   0.0000
LATT -1
SYMM -x+1/2,-y, z+1/2
SYMM -x, y+1/2,-z+1/2
SYMM  x+1/2,-y+1/2,-z
SFAC C H N Cl
UNIT 16.00 8.00 20.00 4.00
TREF
HKLF 4
END
_computing_structure_solution     'SHELXT 2018/2 (Sheldrick, 2018)'
;
_shelx_hkl_checksum                75545
_olex2_submission_special_instructions  'No special instructions were received'
_oxdiff_exptl_absorpt_empirical_details
;
Empirical correction (ABSPACK) includes:
- Absorption correction using spherical harmonics
- Frame scaling
;
_oxdiff_exptl_absorpt_empirical_full_max  1.634
_oxdiff_exptl_absorpt_empirical_full_min  0.805

#AND
data_C4H2N5Cl1@250K_phase_alpha
_audit_creation_date               2020-07-14
_audit_creation_method
;
Olex2 1.3
(compiled 2020.06.28 svn.raecde09e for OlexSys, GUI svn.r6132)
;
_shelx_SHELXL_version_number       '2018/3'
_audit_contact_author_address      
;Faculty of Chemistry,
Adam Mickiewicz University in Poznan,
Uniwersytetu Poznanskiego 8, 61-614  Poznan
Poland
;
_audit_contact_author_email        aniao@amu.edu.pl
_audit_contact_author_name        'Olejniczak, Anna'
_audit_contact_author_phone        ?
loop_
_publ_contact_author_id_orcid      
'0000-0002-4460-4362'

_publ_contact_author_address      
;Faculty of Chemistry,
Adam Mickiewicz University in Poznan,
Uniwersytetu Poznanskiego 8, 61-614  Poznan
Poland
;
loop_
_publ_contact_author_email       
aniao@amu.edu.pl
loop_
_publ_contact_author_name        
'Olejniczak, Anna'
_publ_contact_author_phone        ?

loop_
_publ_author_name
_publ_author_address
'Olejniczak, Anna'
;
Faculty of Chemistry,
Adam Mickiewicz University in Poznan,
Uniwersytetu Poznanskiego 8, 
61-614  Poznan
Poland
;
'Katrusiak, Anna'
;
Department of Organic Chemistry,
Poznan University of Medical Sciences,
Grunwaldzka 6, 60-780 Poznan,
Poland
;
'Podsiadlo, Marcin'
;
Faculty of Chemistry,
Adam Mickiewicz University in Poznan,
Uniwersytetu Poznanskiego 8, 
61-614  Poznan
Poland
;
'Katrusiak, Andrzej'
;
Faculty of Chemistry,
Adam Mickiewicz University in Poznan,
Uniwersytetu Poznanskiego 8, 
61-614  Poznan
Poland
;

_publ_requested_journal '?'
_publ_section_title  '?'
_publ_section_abstract
;
?
;

_publ_section_references
;
Dolomanov, O.V., Bourhis, L.J., Gildea, R.J, Howard, J.A.K. & Puschmann, H.
 (2009), J. Appl. Cryst. 42, 339-341.

Sheldrick, G.M. (2015). Acta Cryst. A71, 3-8.

Sheldrick, G.M. (2015). Acta Cryst. C71, 3-8.
;
# start Validation Reply Form
_vrf_PLAT926_C4H2N5Cl1@250K_phase_alpha
;
PROBLEM: Reported and Calculated   R1 Differ by .........     0.0095 Check 
RESPONSE: The small differences are probably caused by rounding of errors of intensities
and their standard deviations used for calculations
;
_vrf_PLAT927_C4H2N5Cl1@250K_phase_alpha
;
PROBLEM: Reported and Calculated  wR2 Differ by .........     0.0231 Check 
RESPONSE: The small differences are probably caused by rounding of errors of intensities
and their standard deviations used for calculations
;
_vrf_PLAT928_C4H2N5Cl1@250K_phase_alpha
;
PROBLEM: Reported and Calculated    S value   Differ by .      0.334 Check 
RESPONSE: The small differences are probably caused by rounding of errors of intensities
and their standard deviations used for calculations
;
# end Validation Reply Form
_chemical_name_common              ?
_chemical_name_systematic          '6-chloro-1,2,3,4-tetrazolo[1,5-b]pyridazine'
_chemical_formula_moiety           'C4 H2 Cl N5'
_chemical_formula_sum              'C4 H2 Cl N5'
_chemical_formula_weight           155.56
_chemical_absolute_configuration   ?
_chemical_melting_point            ?
_chemical_oxdiff_formula           C4H2N5Cl1
loop_
  _atom_type_symbol
  _atom_type_description
  _atom_type_scat_dispersion_real
  _atom_type_scat_dispersion_imag
  _atom_type_scat_source
 'C' 'C' 0.0181 0.0091 'International Tables Vol C Tables 4.2.6.8 and 6.1.1.4'
 'H' 'H' 0.0000 0.0000 'International Tables Vol C Tables 4.2.6.8 and 6.1.1.4'
 'Cl' 'Cl' 0.3639 0.7018 'International Tables Vol C Tables 4.2.6.8 and 6.1.1.4'
 'N' 'N' 0.0311 0.0180 'International Tables Vol C Tables 4.2.6.8 and 6.1.1.4'

_shelx_space_group_comment
;
The symmetry employed for this shelxl refinement is uniquely defined
by the following loop, which should always be used as a source of
symmetry information in preference to the above space-group names.
They are only intended as comments.
;
_space_group_crystal_system        'orthorhombic'
_space_group_IT_number             19
_space_group_name_H-M_alt          'P 21 21 21'
_space_group_name_Hall             'P 2ac 2ab'
loop_
  _space_group_symop_operation_xyz
 'x, y, z'
 '-x+1/2, -y, z+1/2'
 '-x, y+1/2, -z+1/2'
 'x+1/2, -y+1/2, -z'

_cell_length_a                     7.0533(2)
_cell_length_b                     8.7742(2)
_cell_length_c                     10.0552(2)
_cell_angle_alpha                  90
_cell_angle_beta                   90
_cell_angle_gamma                  90
_cell_volume                       622.29(3)
_cell_formula_units_Z              4
_cell_measurement_reflns_used      2554
_cell_measurement_temperature      250.0(1)
_cell_measurement_theta_max        64.7340
_cell_measurement_theta_min        6.6920
_shelx_estimated_absorpt_T_max     ?
_shelx_estimated_absorpt_T_min     ?
_exptl_absorpt_coefficient_mu      4.799
_exptl_absorpt_correction_T_max    1.00000
_exptl_absorpt_correction_T_min    0.70489
_exptl_absorpt_correction_type     multi-scan
_exptl_absorpt_process_details
;
CrysAlisPro 1.171.40.67a (Rigaku Oxford Diffraction, 2019)
Empirical absorption correction using spherical harmonics,
 implemented in SCALE3 ABSPACK scaling algorithm.
;
_exptl_absorpt_special_details     ?
_exptl_crystal_colour              colourless
_exptl_crystal_density_diffrn      1.660
_exptl_crystal_density_meas        ?
_exptl_crystal_density_method      ?
_exptl_crystal_description         plate
_exptl_crystal_F_000               312
_exptl_crystal_size_max            0.50
_exptl_crystal_size_mid            0.20
_exptl_crystal_size_min            0.15
_exptl_transmission_factor_max     ?
_exptl_transmission_factor_min     ?
_diffrn_reflns_av_R_equivalents    0.0172
_diffrn_reflns_av_unetI/netI       0.0139
_diffrn_reflns_Laue_measured_fraction_full  0.995
_diffrn_reflns_Laue_measured_fraction_max  0.995
_diffrn_reflns_limit_h_max         8
_diffrn_reflns_limit_h_min         -6
_diffrn_reflns_limit_k_max         9
_diffrn_reflns_limit_k_min         -10
_diffrn_reflns_limit_l_max         10
_diffrn_reflns_limit_l_min         -11
_diffrn_reflns_number              3654
_diffrn_reflns_point_group_measured_fraction_full  0.989
_diffrn_reflns_point_group_measured_fraction_max  0.989
_diffrn_reflns_theta_full          64.632
_diffrn_reflns_theta_max           64.632
_diffrn_reflns_theta_min           6.696
_diffrn_ambient_environment        N~2~
_diffrn_ambient_temperature        250.0(1)
_diffrn_detector                   'CCD plate'
_diffrn_detector_area_resol_mean   10.5357
_diffrn_detector_type              Atlas
_diffrn_measured_fraction_theta_full  0.995
_diffrn_measured_fraction_theta_max  0.995
_diffrn_measurement_details
;
List of Runs (angles in degrees, time in seconds):

  # Type    Start    End  Width  t~exp~   \w     \q     \k     \f   Frames
--------------------------------------------------------------------------
  1  \w     13.00 116.00   1.00    1.25    --   41.73  77.00 150.00  103
  2  \w     13.00  88.00   1.00    1.25    --   41.73-125.00  60.00   75
  3  \w     40.00  99.00   1.00    1.25    --   41.73  37.00 -90.00   59
  4  \w     16.00  51.00   1.00    2.50    --   88.44 -45.00 150.00   35
  5  \w     36.00 158.00   1.00    2.50    --   88.44  15.00  60.00  122
  6  \w      8.00 106.00   1.00    2.50    --   88.44 -94.00 120.00   98
  7  \w     37.00  77.00   1.00    2.50    --   88.44 -45.00  90.00   40
  8  \w     44.00  70.00   1.00    2.50    --   88.44 -45.00-120.00   26
  9  \w     16.00 109.00   1.00    2.50    --   88.44 -94.00-120.00   93
 10  \w     26.00  75.00   1.00    2.50    --   88.44 -45.00   0.00   49
 11  \w     42.00  81.00   1.00    2.50    --   88.44 -94.00   0.00   39
 12  \w     85.00 111.00   1.00    2.50    --   88.44 125.00  90.00   26
 13  \w    116.00 146.00   1.00    2.50    --   88.44 125.00  90.00   30
 14  \w     68.00 107.00   1.00    2.50    --   88.44-125.00  90.00   39
 15  \w     75.00 156.00   1.00    2.50    --   88.44  61.00 -90.00   81
;
_diffrn_measurement_device         'four-circle diffractometer'
_diffrn_measurement_device_type   
 'SuperNova, Single source at offset/far, Atlas'
_diffrn_measurement_method         '\w scans'
_diffrn_orient_matrix_type        
 'CrysAlisPro convention (1999,Acta A55,543-557)'
_diffrn_orient_matrix_UB_11        0.0560155000
_diffrn_orient_matrix_UB_12        -0.0094470000
_diffrn_orient_matrix_UB_13        0.1478208000
_diffrn_orient_matrix_UB_21        -0.0480815000
_diffrn_orient_matrix_UB_22        -0.1713134000
_diffrn_orient_matrix_UB_23        0.0006184000
_diffrn_orient_matrix_UB_31        0.2055681000
_diffrn_orient_matrix_UB_32        -0.0374516000
_diffrn_orient_matrix_UB_33        -0.0401516000
_diffrn_radiation_monochromator    mirror
_diffrn_radiation_probe            x-ray
_diffrn_radiation_type             'Cu K\a'
_diffrn_radiation_wavelength       1.54184
_diffrn_source                     'micro-focus sealed X-ray tube'
_diffrn_source_type                'SuperNova (Cu) X-ray Source'
_reflns_Friedel_coverage           0.637
_reflns_Friedel_fraction_full      0.978
_reflns_Friedel_fraction_max       0.978
_reflns_number_gt                  1006
_reflns_number_total               1038
_reflns_odcompleteness_completeness  99.54
_reflns_odcompleteness_iscentric   1
_reflns_odcompleteness_theta       64.53
_reflns_special_details
;
 Reflections were merged by SHELXL according to the crystal
 class for the calculation of statistics and refinement.
 
 _reflns_Friedel_fraction is defined as the number of unique
 Friedel pairs measured divided by the number that would be
 possible theoretically, ignoring centric projections and
 systematic absences.
;
_reflns_threshold_expression       'I > 2\s(I)'
_computing_cell_refinement         'CrysAlisPro 1.171.40.67a (Rigaku OD, 2019)'
_computing_data_collection         'CrysAlisPro 1.171.40.67a (Rigaku OD, 2019)'
_computing_data_reduction          'CrysAlisPro 1.171.40.67a (Rigaku OD, 2019)'
_computing_molecular_graphics      'Olex2 1.3 (Dolomanov et al., 2009)'
_computing_publication_material    'Olex2 1.3 (Dolomanov et al., 2009)'
_computing_structure_refinement    'SHELXL 2018/3 (Sheldrick, 2015)'
_computing_structure_solution      'SHELXT 2018/2 (Sheldrick, 2018)'
_refine_diff_density_max           0.124
_refine_diff_density_min           -0.176
_refine_diff_density_rms           0.031
_refine_ls_abs_structure_details
;
 Flack x determined using 379 quotients [(I+)-(I-)]/[(I+)+(I-)]
 (Parsons, Flack and Wagner, Acta Cryst. B69 (2013) 249-259).
;
_refine_ls_abs_structure_Flack     0.487(7)
_refine_ls_extinction_coef         .
_refine_ls_extinction_method       none
_refine_ls_goodness_of_fit_ref     1.084
_refine_ls_hydrogen_treatment      constr
_refine_ls_matrix_type             full
_refine_ls_number_parameters       91
_refine_ls_number_reflns           1038
_refine_ls_number_restraints       0
_refine_ls_R_factor_all            0.0338
_refine_ls_R_factor_gt             0.0325
_refine_ls_restrained_S_all        1.084
_refine_ls_shift/su_max            0.000
_refine_ls_shift/su_mean           0.000
_refine_ls_structure_factor_coef   Fsqd
_refine_ls_weighting_details      
 'w=1/[\s^2^(Fo^2^)+(0.0428P)^2^+0.2471P] where P=(Fo^2^+2Fc^2^)/3'
_refine_ls_weighting_scheme        calc
_refine_ls_wR_factor_gt            0.0849
_refine_ls_wR_factor_ref           0.0860
_refine_special_details            ?
_olex2_refinement_description
;
1. Fixed Uiso
 At 1.2 times of:
  All C(H) groups
2.a Aromatic/amide H refined with riding coordinates:
 C7(H7), C8(H8)
;
_atom_sites_solution_hydrogens     geom
_atom_sites_solution_primary       direct
_atom_sites_solution_secondary     ?
loop_
  _atom_site_label
  _atom_site_type_symbol
  _atom_site_fract_x
  _atom_site_fract_y
  _atom_site_fract_z
  _atom_site_U_iso_or_equiv
  _atom_site_adp_type
  _atom_site_occupancy
  _atom_site_site_symmetry_order
  _atom_site_calc_flag
  _atom_site_refinement_flags_posn
  _atom_site_refinement_flags_adp
  _atom_site_refinement_flags_occupancy
  _atom_site_disorder_assembly
  _atom_site_disorder_group
 Cl1 Cl 0.29021(15) 0.33374(10) 0.32018(10) 0.0632(3) Uani 1 1 d . . . . .
 N4 N 0.3572(4) 0.7481(3) 0.4117(3) 0.0409(6) Uani 1 1 d . . . . .
 N5 N 0.3675(4) 0.5948(3) 0.4182(3) 0.0444(7) Uani 1 1 d . . . . .
 N3 N 0.4304(5) 0.8389(4) 0.5062(3) 0.0576(8) Uani 1 1 d . . . . .
 N2 N 0.3923(6) 0.9773(4) 0.4659(3) 0.0655(10) Uani 1 1 d . . . . .
 N1 N 0.2981(5) 0.9807(3) 0.3492(3) 0.0570(8) Uani 1 1 d . . . . .
 C9 C 0.2768(5) 0.8344(3) 0.3152(3) 0.0409(7) Uani 1 1 d . . . . .
 C7 C 0.2005(6) 0.6046(4) 0.2083(3) 0.0484(8) Uani 1 1 d . . . . .
 H7 H 0.147632 0.548551 0.139069 0.058 Uiso 1 1 calc R U . . .
 C6 C 0.2867(5) 0.5299(4) 0.3171(3) 0.0427(7) Uani 1 1 d . . . . .
 C8 C 0.1958(6) 0.7579(4) 0.2061(3) 0.0491(8) Uani 1 1 d . . . . .
 H8 H 0.141421 0.810960 0.135661 0.059 Uiso 1 1 calc R U . . .

loop_
  _atom_site_aniso_label
  _atom_site_aniso_U_11
  _atom_site_aniso_U_22
  _atom_site_aniso_U_33
  _atom_site_aniso_U_23
  _atom_site_aniso_U_13
  _atom_site_aniso_U_12
 Cl1 0.0723(6) 0.0348(5) 0.0826(7) -0.0032(4) 0.0189(5) -0.0019(5)
 N4 0.0512(15) 0.0377(14) 0.0337(13) -0.0019(12) -0.0009(13) -0.0028(12)
 N5 0.0537(16) 0.0388(15) 0.0406(14) 0.0053(12) 0.0022(14) 0.0007(13)
 N3 0.073(2) 0.0551(19) 0.0443(15) -0.0086(17) -0.0085(15) -0.0099(19)
 N2 0.083(2) 0.0499(19) 0.063(2) -0.0164(16) 0.0037(19) -0.0113(18)
 N1 0.071(2) 0.0391(15) 0.0605(18) -0.0029(14) 0.0066(18) -0.0010(16)
 C9 0.0507(17) 0.0349(16) 0.0371(15) 0.0037(13) 0.0054(14) 0.0019(16)
 C7 0.058(2) 0.0521(19) 0.0348(16) -0.0083(14) 0.0001(18) -0.0044(17)
 C6 0.0488(18) 0.0352(16) 0.0442(17) -0.0022(13) 0.0102(17) -0.0006(15)
 C8 0.057(2) 0.054(2) 0.0356(16) 0.0065(14) -0.0014(17) 0.0027(17)

_geom_special_details
;
 All esds (except the esd in the dihedral angle between two l.s. planes)
 are estimated using the full covariance matrix.  The cell esds are taken
 into account individually in the estimation of esds in distances, angles
 and torsion angles; correlations between esds in cell parameters are only
 used when they are defined by crystal symmetry.  An approximate (isotropic)
 treatment of cell esds is used for estimating esds involving l.s. planes.
;
loop_
  _geom_bond_atom_site_label_1
  _geom_bond_atom_site_label_2
  _geom_bond_distance
  _geom_bond_site_symmetry_2
  _geom_bond_publ_flag
 Cl1 C6 1.722(3) . ?
 N4 N5 1.348(4) . ?
 N4 N3 1.343(4) . ?
 N4 C9 1.355(4) . ?
 N5 C6 1.297(4) . ?
 N3 N2 1.308(5) . ?
 N2 N1 1.349(5) . ?
 N1 C9 1.336(4) . ?
 C9 C8 1.408(5) . ?
 C7 H7 0.9300 . ?
 C7 C6 1.413(5) . ?
 C7 C8 1.346(5) . ?
 C8 H8 0.9300 . ?

loop_
  _geom_angle_atom_site_label_1
  _geom_angle_atom_site_label_2
  _geom_angle_atom_site_label_3
  _geom_angle
  _geom_angle_site_symmetry_1
  _geom_angle_site_symmetry_3
  _geom_angle_publ_flag
 N5 N4 C9 127.9(3) . . ?
 N3 N4 N5 122.4(3) . . ?
 N3 N4 C9 109.6(3) . . ?
 C6 N5 N4 112.1(3) . . ?
 N2 N3 N4 104.6(3) . . ?
 N3 N2 N1 113.0(3) . . ?
 C9 N1 N2 104.9(3) . . ?
 N4 C9 C8 117.5(3) . . ?
 N1 C9 N4 107.8(3) . . ?
 N1 C9 C8 134.7(3) . . ?
 C6 C7 H7 120.4 . . ?
 C8 C7 H7 120.4 . . ?
 C8 C7 C6 119.1(3) . . ?
 N5 C6 Cl1 114.7(3) . . ?
 N5 C6 C7 126.3(3) . . ?
 C7 C6 Cl1 118.9(3) . . ?
 C9 C8 H8 121.5 . . ?
 C7 C8 C9 117.0(3) . . ?
 C7 C8 H8 121.5 . . ?

loop_
  _geom_torsion_atom_site_label_1
  _geom_torsion_atom_site_label_2
  _geom_torsion_atom_site_label_3
  _geom_torsion_atom_site_label_4
  _geom_torsion
  _geom_torsion_site_symmetry_1
  _geom_torsion_site_symmetry_2
  _geom_torsion_site_symmetry_3
  _geom_torsion_site_symmetry_4
  _geom_torsion_publ_flag
 N4 N5 C6 Cl1 -178.8(2) . . . . ?
 N4 N5 C6 C7 1.6(5) . . . . ?
 N4 N3 N2 N1 -0.2(4) . . . . ?
 N4 C9 C8 C7 1.7(6) . . . . ?
 N5 N4 N3 N2 -179.7(3) . . . . ?
 N5 N4 C9 N1 179.7(3) . . . . ?
 N5 N4 C9 C8 -1.1(6) . . . . ?
 N3 N4 N5 C6 179.6(3) . . . . ?
 N3 N4 C9 N1 -0.4(4) . . . . ?
 N3 N4 C9 C8 178.8(3) . . . . ?
 N3 N2 N1 C9 -0.1(4) . . . . ?
 N2 N1 C9 N4 0.3(4) . . . . ?
 N2 N1 C9 C8 -178.7(4) . . . . ?
 N1 C9 C8 C7 -179.4(4) . . . . ?
 C9 N4 N5 C6 -0.5(5) . . . . ?
 C9 N4 N3 N2 0.3(4) . . . . ?
 C6 C7 C8 C9 -0.7(6) . . . . ?
 C8 C7 C6 Cl1 179.4(3) . . . . ?
 C8 C7 C6 N5 -1.1(6) . . . . ?

_shelx_res_file
;
TITL 1a_a.res in P2(1)2(1)2(1)
    1a.res
    created by SHELXL-2018/3 at 12:32:20 on 14-Jul-2020
REM Old TITL 1a in P2(1)2(1)2(1)
REM SHELXT solution in P2(1)2(1)2(1): R1 0.146, Rweak 0.041, Alpha 0.004
REM <I/s> 0.771 for 15 systematic absences, Orientation as input
REM Flack x = 0.484 ( 0.006 ) from 384 Parsons' quotients
REM Formula found by SHELXT: C8 N Cl
CELL 1.54184 7.0533 8.7742 10.0552 90 90 90
ZERR 4 0.0002 0.0002 0.0002 0 0 0
LATT -1
SYMM 0.5-X,-Y,0.5+Z
SYMM -X,0.5+Y,0.5-Z
SYMM 0.5+X,0.5-Y,-Z
SFAC C H Cl N
UNIT 16 8 4 20

L.S. 44
PLAN  5
CONF
BOND
list 4
MORE -1
BOND $H
fmap 2 53
ACTA
REM <olex2.extras>
REM <HklSrc "%.\\1a.hkl">
REM </olex2.extras>

WGHT    0.042800    0.247100
FVAR       1.04177
CL1   3    0.290207    0.333742    0.320185    11.00000    0.07230    0.03477 =
         0.08258   -0.00323    0.01888   -0.00190
N4    4    0.357190    0.748091    0.411718    11.00000    0.05118    0.03767 =
         0.03371   -0.00189   -0.00087   -0.00281
N5    4    0.367489    0.594838    0.418220    11.00000    0.05369    0.03876 =
         0.04059    0.00527    0.00215    0.00070
N3    4    0.430353    0.838893    0.506249    11.00000    0.07331    0.05513 =
         0.04426   -0.00864   -0.00850   -0.00992
N2    4    0.392289    0.977306    0.465918    11.00000    0.08334    0.04994 =
         0.06316   -0.01635    0.00372   -0.01134
N1    4    0.298094    0.980654    0.349229    11.00000    0.07142    0.03909 =
         0.06052   -0.00292    0.00657   -0.00100
C9    1    0.276814    0.834437    0.315214    11.00000    0.05068    0.03486 =
         0.03713    0.00369    0.00535    0.00193
C7    1    0.200457    0.604610    0.208267    11.00000    0.05823    0.05206 =
         0.03476   -0.00829    0.00011   -0.00444
AFIX  43
H7    2    0.147632    0.548551    0.139069    11.00000   -1.20000
AFIX   0
C6    1    0.286717    0.529946    0.317096    11.00000    0.04877    0.03518 =
         0.04417   -0.00220    0.01024   -0.00060
C8    1    0.195767    0.757941    0.206093    11.00000    0.05736    0.05448 =
         0.03560    0.00651   -0.00142    0.00272
AFIX  43
H8    2    0.141421    0.810960    0.135661    11.00000   -1.20000
AFIX   0
HKLF 4


REM  1a_a.res in P2(1)2(1)2(1)
REM wR2 = 0.0860, GooF = S = 1.084, Restrained GooF = 1.084 for all data
REM R1 = 0.0325 for 1006 Fo > 4sig(Fo) and 0.0338 for all 1038 data
REM 91 parameters refined using 0 restraints

END

WGHT      0.0429      0.2465

REM Highest difference peak  0.124,  deepest hole -0.176,  1-sigma level  0.031
Q1    1   0.2660  0.5637  0.2581  11.00000  0.05    0.12
Q2    1   0.2803  1.0470  0.3161  11.00000  0.05    0.12
Q3    1   0.3960  0.3513  0.3640  11.00000  0.05    0.12
Q4    1   0.2737  0.9137  0.3266  11.00000  0.05    0.11
Q5    1   0.2843  0.7780  0.3580  11.00000  0.05    0.11
;
_shelx_res_checksum                69350
_shelx_hkl_file
;
   0   0   1    0.26    0.18
   0   0   2 1568.44    9.72
   0   0   3    0.19    0.44
   0   0   4   25.22    1.88
   0   0   5    0.47    0.68
   0   0  -6 1181.01   11.25
   0   0   6 1144.48   16.23
   0   0  -6 1158.43   11.02
   0   0  -7   -0.03    0.32
   0   0  -7    0.47    0.57
   0   0   8  688.98   15.45
   0   0  -8  660.83    9.69
   0   0  -8  659.86   10.12
   0   0  -9   -0.67    0.63
   0   0 -10  232.25    6.22
   0   0 -11   -0.28    0.43
   0  -1   0    0.58    0.25
   0  -1   0    0.06    0.12
   0  -1   1 1385.66    7.12
   0   1   1 1377.73    7.86
   0   1   2   41.41    1.77
   0  -1   2   40.41    1.60
   0   1   3 3857.81   19.92
   0  -1   3 3840.78   18.83
   0  -1   4   19.28    1.68
   0   1   4   18.70    1.73
   0   1   5 1194.80   15.02
   0  -1   5 1199.37   14.47
   0   1  -6    0.46    0.49
   0   1   6    1.57    0.78
   0  -1   6    0.66    0.67
   0  -1  -6    0.27    0.44
   0   1  -6   -0.01    0.42
   0  -1  -6    1.31    0.65
   0  -1  -7   24.48    1.86
   0  -1  -7   22.19    1.77
   0  -1   7   24.31    2.87
   0   1  -7   24.07    1.86
   0   1  -7   25.67    1.88
   0   1   7   26.53    2.92
   0  -1  -8   39.73    2.40
   0   1  -8   39.15    2.51
   0  -1   8   37.20    3.73
   0  -1  -8   36.82    2.51
   0   1   8   37.94    3.78
   0   1  -8   38.03    2.40
   0  -1  -9   13.55    1.67
   0   1  -9   15.76    1.60
   0  -1  -9   12.59    1.40
   0   1  -9   14.72    1.74
   0  -1 -10   89.75    3.94
   0   1 -10   96.08    3.93
   0   1 -10   89.25    3.53
   0   1 -11   36.06    2.18
   0  -1 -11   36.23    2.23
   0  -2   0  174.77    3.59
   0  -2   0  178.59    2.11
   0  -2   1 1090.52    9.33
   0   2   1 1124.87    8.72
   0  -2   2  357.48    5.97
   0  -2   2  358.50    5.31
   0   2   2  347.99    5.76
   0  -2   3  360.77    6.15
   0   2   3  353.02    6.63
   0   2   4    5.39    1.11
   0  -2   4    8.49    1.19
   0   2  -5  737.65    8.10
   0   2  -5  738.82    8.34
   0   2   5  742.86   12.48
   0  -2  -5  747.78    8.24
   0  -2  -6   14.41    1.37
   0   2   6   14.10    2.04
   0  -2   6   14.91    2.03
   0   2  -6   14.45    1.36
   0  -2  -6   13.27    1.32
   0   2  -6   14.98    1.36
   0   2  -7  370.90    7.13
   0  -2  -7  369.26    7.37
   0  -2  -7  382.86    7.17
   0  -2   7  396.19   10.78
   0   2   7  377.65   10.95
   0   2  -7  378.31    7.11
   0   2  -8   24.45    1.99
   0   2  -8   25.81    2.06
   0  -2  -8   25.63    2.15
   0  -2  -8   26.68    2.03
   0   2   8   28.23    3.49
   0  -2   8   25.41    3.41
   0  -2  -9    1.18    0.86
   0   2  -9    1.05    0.63
   0   2  -9    1.52    0.72
   0   2 -10   95.03    3.64
   0  -2 -10   90.96    3.77
   0   2 -10   93.99    3.74
   0   2 -11    2.74    0.74
   0  -2 -11    3.66    0.82
   0  -3   0    0.13    0.13
   0  -3   0    0.13    0.55
   0   3   1  262.76    5.03
   0  -3   1  254.93    5.52
   0  -3   1  273.61    3.97
   0  -3   2 1998.91   16.31
   0   3   2 2070.04   15.89
   0   3   3    5.93    1.11
   0  -3   3    7.02    1.19
   0  -3   4   25.95    2.32
   0   3  -4   23.62    1.52
   0   3   4   22.32    2.10
   0  -3  -4   23.84    1.49
   0  -3   5   90.00    4.34
   0   3   5   81.00    4.39
   0  -3   5   79.87    4.46
   0   3  -5   80.79    2.99
   0  -3  -5   81.31    2.98
   0   3  -5   84.19    2.86
   0   3  -6   14.63    1.30
   0  -3   6   16.02    2.16
   0  -3   6   18.64    2.30
   0  -3  -6   14.37    1.45
   0   3   6   13.96    2.05
   0   3  -6   15.35    1.46
   0  -3  -7    5.77    0.99
   0   3  -7   11.22    1.41
   0  -3  -7    6.97    1.17
   0   3   7    6.64    1.85
   0   3  -7    6.15    1.04
   0  -3   7    6.72    1.63
   0  -3  -7    5.44    1.08
   0   3  -8  131.78    4.45
   0  -3   8  126.02    7.00
   0  -3  -8  131.06    4.81
   0   3  -8  131.63    4.58
   0   3  -9   11.98    1.43
   0  -3  -9   11.53    1.54
   0   3  -9   11.64    1.48
   0   3 -10    1.02    0.62
   0   3 -10    0.69    0.44
   0  -3 -10    1.08    0.71
   0  -3 -11    1.28    0.59
   0  -4   0   10.91    1.48
   0  -4   1 3007.26   22.22
   0   4   1 3015.18   19.79
   0   4   2   90.12    3.79
   0  -4   2   90.23    3.02
   0  -4   2   86.09    3.96
   0   4   3  192.43    5.96
   0   4  -3  186.61    4.23
   0  -4   3  192.69    6.24
   0  -4  -3  189.76    4.26
   0  -4  -4   83.76    2.82
   0  -4  -4   93.63    3.21
   0   4   4   85.69    4.41
   0  -4   4   94.44    4.75
   0   4  -4   86.72    3.11
   0   4  -5  208.73    5.14
   0  -4   5  212.77    7.73
   0  -4  -5  219.75    4.80
   0  -4  -5  214.31    5.16
   0   4   5  201.96    7.37
   0   4  -5  213.57    4.74
   0   4  -6   49.20    2.71
   0   4  -6   52.68    2.56
   0  -4  -6   50.70    2.74
   0  -4   6   48.18    4.00
   0   4   6   52.42    4.18
   0  -4  -7  163.37    5.14
   0  -4  -7  164.35    5.38
   0   4  -7  165.05    5.15
   0   4  -7  166.27    4.79
   0   4   7  170.37    7.86
   0  -4   7  162.74    7.82
   0  -4  -8    3.13    1.01
   0   4  -8    4.88    1.12
   0   4  -8    6.34    1.07
   0   4  -9  220.91    5.79
   0  -4  -9  220.90    6.03
   0   4 -10    8.33    1.11
   0  -4 -10    8.54    1.11
   0  -5   0    0.41    0.65
   0   5   0    0.36    0.47
   0  -5   0    0.11    0.60
   0  -5   0    1.78    0.51
   0  -5   1  500.52    6.95
   0  -5   1  488.28   10.36
   0   5  -1  527.59    7.28
   0   5   1  501.91    7.07
   0  -5  -1  512.14    7.22
   0   5   1  540.41    9.50
   0  -5   1  502.97    6.87
   0  -5  -1  512.90    7.20
   0   5   2    3.41    0.65
   0  -5   2    4.79    1.25
   0   5   2    3.42    0.98
   0   5  -2    1.96    0.64
   0  -5   2    4.94    0.76
   0  -5  -2    2.73    0.72
   0  -5   2    2.79    0.68
   0  -5   3  734.03   13.72
   0  -5  -3  772.97    9.52
   0  -5   3  766.41    8.93
   0   5  -3  785.43    9.65
   0   5   3  814.37   13.31
   0  -5  -4  594.62    8.28
   0   5  -4  591.25    8.83
   0  -5   4  600.26    8.16
   0   5   4  605.31   12.44
   0  -5  -4  601.53    8.83
   0  -5   4  606.41   13.08
   0  -5  -5    3.66    0.92
   0   5   5    4.64    1.35
   0   5  -5    3.48    0.90
   0  -5  -5    5.22    0.89
   0  -5   5    4.32    1.15
   0  -5  -6   58.52    3.12
   0  -5   6   53.11    4.37
   0   5   6   59.28    4.56
   0   5  -6   59.14    3.12
   0  -5  -7    3.73    1.19
   0   5  -7    6.39    1.22
   0   5  -8    1.95    0.73
   0  -5  -8    3.35    1.13
   0   5  -9   60.74    2.90
   0  -5  -9   59.07    3.02
   0  -5 -10   -0.85    0.50
   0   5 -10    0.50    0.37
   0  -6   0  877.21   10.32
   0  -6   0  883.62   10.25
   0   6   1   38.49    2.23
   0   6  -1   35.98    2.20
   0  -6   1   36.76    3.22
   0  -6   1   33.50    2.06
   0  -6   1   33.70    2.05
   0  -6  -1   34.19    2.11
   0  -6  -1   34.74    2.20
   0  -6   2  178.91    4.62
   0   6  -2  185.01    5.01
   0  -6   2  173.73    7.14
   0  -6   2  178.04    4.62
   0  -6  -2  180.57    4.88
   0  -6   3   25.24    2.75
   0   6  -3   23.40    1.94
   0  -6   3   21.48    1.71
   0  -6  -3   22.25    1.83
   0  -6   4    2.40    0.96
   0  -6  -4    4.46    0.99
   0   6  -4    3.81    1.09
   0  -6  -4    4.79    1.02
   0  -6   4    4.92    0.98
   0  -6   5   11.90    2.18
   0   6  -5    7.96    1.38
   0  -6  -5    8.01    1.31
   0  -6  -5    8.87    1.19
   0  -6  -6 1074.20   13.39
   0   6  -6 1058.95   13.41
   0   6  -7    1.76    0.80
   0  -6  -7    0.24    0.75
   0  -6  -8   24.71    2.05
   0   6  -8   20.48    1.84
   0  -6  -9    1.52    0.61
   0   6  -9    1.28    0.64
   0   7   0   -1.08    0.67
   0  -7   0    0.78    0.76
   0  -7   0   -0.71    0.51
   0  -7  -1    3.60    0.92
   0   7   1    3.21    0.87
   0  -7   1    4.05    0.86
   0  -7   1    3.50    0.87
   0   7  -1    4.82    1.01
   0  -7  -2    1.49    0.74
   0  -7   2    1.64    0.81
   0   7  -2    3.39    0.98
   0  -7  -3   36.35    2.45
   0   7  -3   34.43    2.49
   0  -7  -3   33.61    2.32
   0  -7   3   36.84    3.59
   0  -7   3   33.08    2.19
   0  -7  -4   81.12    3.54
   0   7  -4   84.88    3.85
   0  -7  -4   85.06    3.75
   0   7  -5  209.52    5.95
   0  -7  -5  208.42    5.60
   0  -7  -5  202.73    5.78
   0   7  -6    4.13    1.15
   0  -7  -6    4.41    1.07
   0  -7  -7    8.72    1.28
   0   7  -7    8.71    1.33
   0   7  -8    0.17    0.48
   0   7  -8    0.88    0.55
   0  -7  -8    0.35    0.53
   0   8   0    2.17    0.86
   0  -8   0    2.62    0.90
   0  -8  -1  471.41    8.20
   0  -8   1  475.56    8.32
   0   8  -1  470.94    8.91
   0  -8  -2   24.14    2.06
   0   8  -2   24.61    2.13
   0  -8  -2   24.22    2.02
   0  -8   2   22.50    1.93
   0  -8  -3    5.07    1.06
   0  -8  -3    7.01    1.16
   0   8  -3    5.36    1.05
   0  -8  -4    0.57    0.66
   0  -8  -4    1.39    0.70
   0   8  -4    2.03    0.78
   0  -8  -5   20.11    1.74
   0  -8  -5   17.47    1.63
   0   8  -5   17.27    1.73
   0   8  -6   63.60    2.98
   0  -8  -6   61.50    2.91
   0  -8  -7   50.06    2.41
   0   8  -7   55.73    2.51
   0  -9   0    0.74    0.53
   0  -9  -1   45.98    2.38
   0  -9  -1   51.29    2.79
   0   9  -1   47.53    2.74
   0  -9  -2  113.81    4.03
   0   9  -2  112.50    4.11
   0  -9  -2  106.18    3.62
   0   9  -3    5.29    1.03
   0  -9  -3    4.95    0.91
   0  -9  -3    5.01    0.92
   0   9  -4  140.90    4.29
   0  -9  -4  130.34    3.96
   0  -9  -4  129.51    3.86
   0   9  -5    2.22    0.58
   0  -9  -5    3.96    0.71
   0 -10   0   84.74    3.04
   0 -10   1  104.02    3.27
   0 -10  -1  101.96    3.33
   0 -10  -2   19.18    1.45
   0 -10   2   16.26    1.29
  -1   0   0    0.06    0.14
   1   0   0    1.07    0.39
   1   0   1  977.87    7.01
   1   0  -1  968.40    6.90
  -1   0   3 1332.43   11.06
   1   0   3 1364.77   12.46
  -1   0   4  424.77    7.42
   1   0   4  438.98    8.24
  -1   0   5    3.59    0.97
   1   0   5    3.66    1.07
   1   0  -5    4.36    0.71
  -1   0  -5    5.10    0.84
   1   0  -6   15.25    1.42
  -1   0   6   16.46    1.87
  -1   0  -6   15.60    1.28
   1   0   6   13.53    1.95
  -1   0  -6   14.83    1.43
  -1   0  -7   10.92    1.37
   1   0   7   10.13    1.92
   1   0  -7   14.23    1.54
  -1   0  -7   17.01    1.47
  -1   0   7   14.51    2.02
   1   0   8  139.02    7.33
   1   0  -8  139.11    4.90
  -1   0   8  134.94    6.79
  -1   0  -8  136.70    4.34
  -1   0  -8  138.56    4.74
  -1   0  -9   16.68    1.81
   1   0  -9   18.15    1.91
   1   0  -9   19.84    1.95
  -1   0 -10  345.13    7.31
   1   0 -10  347.93    7.65
  -1   0 -10  334.55    7.19
   1   0 -11   19.97    1.68
  -1   0 -11   16.64    1.45
   1   1 -11   19.52    1.65
  -1  -1 -11   17.36    1.56
  -1  -1 -10   41.37    2.53
   1   1 -10   49.06    2.76
   1   1 -10   45.10    2.76
  -1  -1  -9   82.54    3.49
  -1  -1  -9   82.22    3.78
   1   1  -9   79.58    3.80
   1  -1   8  259.22   10.03
  -1  -1  -8  259.99    6.09
   1   1  -8  257.74    6.52
  -1   1   8  268.73    9.85
  -1  -1  -8  263.64    6.60
  -1   1   7  207.42    7.88
  -1  -1  -7  204.68    5.03
   1   1  -7  204.17    5.37
   1   1  -7  210.30    5.54
   1   1  -7  202.18    4.89
   1  -1   7  218.07    8.37
  -1  -1  -7  209.83    5.64
  -1  -1  -6   15.55    1.50
  -1   1   6   15.90    2.12
   1  -1   6   18.28    2.37
  -1  -1  -6   17.26    1.36
  -1  -1  -6   17.24    1.33
   1   1  -6   17.08    1.35
   1   1  -6   16.13    1.42
   1   1  -6   17.62    1.53
  -1   1   5  353.86    8.17
   1   1  -5  365.12    5.95
   1  -1   4  123.16    4.42
  -1   1   4  133.13    4.46
  -1   1   3  794.25    9.59
   1  -1   3  768.06    9.60
  -1   1   2 1700.20   12.26
   1  -1   2 1693.29   12.41
   1  -1   1  712.92    4.52
   1   1   0  667.19    4.64
   1  -1   0  682.21    6.40
  -1  -1   0  685.89    5.96
  -1  -1   1  716.53    3.60
   1   1   1  719.30    5.63
   1   1   2 1677.08   11.51
  -1  -1   2 1660.35    8.98
  -1  -1   3  752.97    7.84
   1   1   3  761.96    9.42
   1   1   4  138.54    4.76
  -1  -1   4  129.99    3.93
   1   1   5  365.63    8.82
  -1  -1   5  348.44    7.51
  -1   1  -5  362.67    5.98
   1  -1  -5  368.28    6.01
   1  -1  -6   17.08    1.52
  -1  -1   6   15.99    2.03
  -1   1  -6   18.35    1.55
   1   1   6   13.88    2.03
  -1  -1   7  207.59    7.53
   1   1   7  198.05    8.06
   1  -1  -7  214.07    5.65
  -1   1  -7  202.11    5.41
   1  -1  -8  256.64    6.70
   1   1   8  259.75    9.90
  -1  -1   8  245.75    8.99
  -1   1  -8  260.96    6.53
  -1   1  -9   83.16    3.64
  -1   1  -9   81.40    3.80
   1  -1  -9   79.53    3.88
   1  -1 -10   42.70    2.73
  -1   1 -10   42.82    2.65
  -1   1 -10   48.84    2.64
  -1   1 -11   18.94    1.50
   1  -1 -11   16.66    1.57
  -1   1 -11   16.34    1.39
   1   2 -11   14.89    1.43
  -1  -2 -11   14.32    1.39
  -1  -2 -10   23.57    1.92
   1   2 -10   27.84    2.12
   1   2  -9   29.29    2.33
  -1  -2  -9   26.87    2.18
  -1  -2  -9   27.35    2.11
   1  -2   8   38.83    3.94
   1   2  -8   38.91    2.57
   1   2  -8   40.40    2.43
  -1   2   8   37.19    3.77
  -1  -2  -8   41.58    2.75
  -1  -2  -8   42.59    2.49
  -1   2   7   54.43    4.26
   1  -2   7   59.93    4.56
   1   2  -7   50.31    2.76
  -1  -2  -7   56.02    2.69
  -1  -2  -7   55.72    2.75
   1   2  -7   59.48    2.74
  -1  -2  -7   53.24    2.96
   1  -2   6  377.95   10.24
  -1  -2  -6  380.03    6.33
   1   2  -6  357.58    6.28
  -1   2   6  373.10    9.98
   1   2  -6  354.59    6.69
  -1  -2  -6  364.94    6.43
   1   2  -5 1749.03   13.20
   1   2  -5 1762.06   12.72
  -1   2   5 1750.78   19.46
  -1  -2  -5 1789.95   12.52
   1  -2   5 1723.94   19.56
  -1   2   4  239.94    6.46
   1  -2   4  249.53    6.66
   1  -2   3 1931.68   16.59
  -1   2   3 1864.70   16.42
  -1   2   2   37.74    2.17
   1  -2   2   41.41    1.88
   1  -2   1  742.92    7.97
   1  -2   1  756.24    6.79
   1   2   0  707.88    3.84
  -1  -2   0  723.00    8.01
   1  -2   0  712.11    7.30
  -1  -2   1  779.44    8.85
   1   2   1  785.64    6.60
   1   2   1  776.14    4.26
  -1  -2   2   40.22    2.28
   1   2   2   41.69    2.00
  -1  -2   2   45.79    1.50
   1   2   3 1938.49   16.07
  -1  -2   3 1944.70   12.36
  -1  -2   4  233.51    5.24
   1   2   4  242.90    6.60
   1  -2  -5 1728.88   12.48
  -1  -2   5 1822.32   16.98
   1  -2  -5 1742.65   13.31
   1   2   5 1773.38   20.07
  -1   2  -5 1797.50   13.64
   1   2   6  383.33   10.45
  -1   2  -6  350.84    6.69
  -1  -2   6  384.92    8.99
   1  -2  -6  371.68    7.02
   1  -2  -6  366.47    6.21
  -1   2  -6  370.47    6.13
  -1   2  -7   58.16    2.98
   1   2   7   55.43    4.48
  -1  -2   7   61.31    4.14
   1  -2  -7   56.36    3.06
  -1   2  -7   60.56    2.74
   1  -2  -8   41.64    2.82
  -1   2  -8   38.48    2.65
  -1   2  -8   44.23    2.55
   1   2   8   42.19    4.10
   1  -2  -9   28.18    2.39
  -1   2  -9   28.46    2.33
  -1   2  -9   31.17    2.18
  -1   2 -10   28.61    2.13
   1  -2 -10   26.69    2.21
   1  -2 -10   28.23    2.24
   1  -2 -11   14.45    1.44
  -1   2 -11   15.89    1.41
  -1  -3 -11    6.69    0.91
   1   3 -11    7.28    1.10
   1   3 -10   12.15    1.43
  -1  -3  -9   31.51    2.18
   1   3  -9   31.95    2.16
   1   3  -9   33.03    2.39
  -1  -3  -9   31.83    2.32
   1   3  -8   44.22    2.59
  -1  -3  -8   46.09    2.89
  -1  -3  -8   39.10    2.49
   1   3  -8   43.64    2.73
  -1  -3  -7   50.82    2.78
   1   3  -7   48.05    2.76
  -1  -3  -7   53.03    2.79
   1   3  -7   48.46    2.64
   1  -3   7   51.78    3.94
  -1   3   7   45.00    3.97
  -1  -3  -6   86.47    3.26
   1   3  -6   81.21    3.28
  -1   3   6   86.86    5.07
   1  -3   6   80.66    4.64
   1   3  -6   85.75    3.27
  -1   3   5   28.37    2.70
  -1  -3  -5   24.68    1.66
   1  -3   5   23.64    2.26
   1   3  -5   23.51    1.63
   1   3  -5   25.06    1.71
   1   3  -4  131.91    3.48
  -1  -3  -4  127.96    3.44
  -1   3   4  133.31    5.27
   1  -3   4  126.07    4.67
   1   3  -4  126.93    3.44
   1  -3   3  164.22    4.73
  -1   3   3  174.44    5.55
   1  -3   2  226.00    5.02
   1  -3   2  215.68    5.24
  -1   3   2  224.70    5.77
   1  -3   1  116.95    3.53
   1  -3   1  122.35    3.49
  -1  -3  -1  120.81    4.09
   1   3   0 1887.74    9.64
  -1  -3   0 1888.81   15.88
   1  -3   0 1923.10   13.05
   1  -3  -1  121.30    3.16
   1   3   1  115.60    3.01
  -1  -3   1  121.28    4.16
   1   3   2  215.92    2.51
   1   3   2  223.59    5.04
  -1  -3   3  165.58    5.65
   1   3   3  170.05    5.15
   1  -3  -4  126.45    3.41
  -1  -3   4  134.75    5.55
  -1   3  -4  133.88    3.63
   1  -3  -4  130.88    3.54
   1   3   4  137.55    5.27
  -1   3  -5   25.10    1.77
   1  -3  -5   27.21    1.70
   1  -3  -5   25.24    1.76
  -1  -3   5   23.73    2.57
   1   3   5   24.73    2.60
  -1  -3   6   75.71    4.95
  -1   3  -6   82.73    3.43
   1   3   6   83.52    5.07
   1  -3  -6   81.97    3.40
   1  -3  -6   81.29    3.11
   1  -3  -7   50.10    2.98
  -1   3  -7   52.19    2.93
   1   3   7   45.81    4.12
  -1  -3   7   48.72    4.40
   1  -3  -8   45.82    2.99
  -1   3  -8   41.95    2.78
   1  -3  -9   32.62    2.52
  -1   3  -9   30.31    2.36
   1  -3 -10   12.48    1.51
  -1   3 -10   15.96    1.63
   1   3  10   14.76    1.71
   1  -3 -10   12.28    1.41
   1  -3 -11    5.42    0.90
  -1   3 -11    6.47    0.89
   1   4 -10   13.25    1.51
   1   4  -9   56.91    2.81
  -1  -4  -9   59.72    2.91
  -1  -4  -9   61.31    3.04
  -1  -4  -8    5.76    1.14
  -1  -4  -8    5.88    1.04
  -1  -4  -8    4.82    1.18
   1   4  -8    4.03    1.01
  -1   4   7    8.27    1.93
  -1  -4  -7    9.57    1.35
   1   4  -7    8.95    1.19
  -1  -4  -7    9.02    1.29
   1   4  -7    9.48    1.36
  -1  -4  -6   50.77    2.71
  -1   4   6   52.59    4.17
   1   4  -6   50.57    2.71
   1  -4   6   47.29    3.73
   1   4  -6   48.89    2.65
  -1  -4  -5  332.76    6.40
   1   4  -5  325.29    6.39
   1  -4   5  324.91    8.89
  -1   4   5  308.99    9.30
  -1   4   4  158.33    6.29
   1  -4   4  175.80    5.96
   1   4  -4  173.46    4.40
  -1  -4  -4  170.12    4.40
   1   4  -3  865.07    9.21
  -1  -4  -3  859.58    9.34
  -1   4   3  866.36   13.61
   1  -4   3  837.64   12.04
   1  -4   2   20.62    1.80
   1  -4   2   17.67    1.73
   1   4  -2   17.72    1.32
  -1   4   2   20.57    2.00
  -1  -4  -2   19.47    1.42
   1  -4   1  401.51    6.88
   1  -4   1  395.49    7.52
   1  -4   0  291.51    5.26
  -1  -4   0  277.29    7.13
   1   4   1  380.04    6.27
  -1  -4   1  392.05    8.60
   1  -4  -1  390.31    5.74
   1   4   2   20.09    1.75
   1   4   2   23.10    1.52
  -1  -4   2   23.95    2.30
   1  -4  -2   18.94    1.38
   1   4   3  851.66   12.44
   1  -4  -3  849.12    9.03
  -1  -4   3  883.70   14.30
  -1   4  -3  862.95    9.20
   1  -4  -3  851.08    9.10
   1  -4  -4  175.76    4.45
  -1   4  -4  167.81    4.40
   1  -4  -4  165.52    4.35
  -1  -4   4  172.46    6.83
   1   4   4  170.43    6.24
  -1   4  -5  324.37    6.58
   1   4   5  326.45    9.51
   1  -4  -5  321.45    6.53
   1  -4  -5  319.67    6.27
  -1  -4   5  318.26   10.00
   1  -4  -6   49.08    2.61
   1  -4  -6   47.99    2.78
  -1  -4   6   45.01    4.06
  -1   4  -6   49.93    2.80
   1   4   6   45.40    3.92
   1  -4  -7    8.58    1.42
   1   4   7    7.95    1.86
  -1  -4   7    5.66    1.54
   1  -4  -7    9.62    1.45
  -1   4  -7    7.95    1.30
   1  -4  -8    5.11    1.21
  -1   4  -8    3.88    1.16
   1  -4  -9   66.47    3.43
  -1   4  -9   63.72    3.25
   1   4  10   11.66    1.51
   1  -4 -10   13.64    1.40
  -1   4 -10   11.66    1.27
   1  -4 -10    9.92    1.29
   1   5 -10    0.00    0.56
  -1  -5  -9   30.01    1.93
   1   5  -9   28.57    1.91
  -1  -5  -8    3.84    1.14
   1   5  -8    3.87    0.98
  -1  -5  -8    0.99    0.79
  -1  -5  -8    1.27    0.62
  -1  -5  -7   98.50    4.05
   1   5  -7   93.34    3.90
   1   5  -6   70.53    3.36
  -1   5   6   64.10    4.85
  -1  -5  -6   68.85    3.34
   1   5  -5   47.04    2.70
  -1  -5  -5   51.76    2.78
  -1   5   5   44.56    3.84
  -1   5   4    4.65    1.12
  -1  -5  -4    3.82    0.66
  -1  -5  -4    3.24    0.91
   1  -5   4    5.57    1.15
   1   5  -4    4.70    1.00
  -1   5   3   40.10    3.28
   1   5  -3   44.30    2.39
   1  -5   3   45.68    3.18
   1  -5   3   44.32    2.36
  -1  -5  -3   49.22    2.53
  -1  -5  -2  347.97    6.42
  -1   5   2  345.12    8.89
   1  -5   2  352.33    8.44
   1  -5   2  335.61    6.19
   1   5  -2  336.97    6.24
   1   5  -1 1835.60   14.37
  -1   5   1 1873.48   13.02
   1  -5   1 1849.06   14.06
  -1  -5  -1 1875.05   14.60
   1  -5   1 1831.15   18.82
  -1  -5   0  269.59    8.03
   1   5   0  250.52    5.26
  -1  -5   0  249.54    4.79
  -1   5   0  257.46    4.89
   1  -5   0  249.10    5.18
  -1  -5   0  250.94    5.33
   1  -5  -1 1868.06   13.52
  -1  -5   1 1877.04   21.41
   1  -5  -1 1842.71   14.15
  -1   5  -1 1851.50   13.47
   1   5   1 1870.36   14.49
   1  -5  -2  339.39    6.33
  -1  -5   2  359.22    9.63
  -1   5  -2  350.72    6.13
   1  -5  -2  343.44    6.11
  -1   5  -3   44.13    2.32
   1  -5  -3   45.41    2.39
  -1  -5   3   43.76    3.52
   1  -5  -3   39.26    2.22
  -1   5  -4    5.12    0.99
   1  -5  -4    4.75    0.95
  -1  -5   4    5.14    1.26
   1  -5  -4    4.85    0.94
   1   5   4    2.69    0.85
   1  -5  -5   47.89    2.74
   1   5   5   44.55    3.68
   1  -5  -5   50.87    2.74
  -1   5  -5   50.04    2.80
  -1  -5   5   49.54    4.25
  -1  -5   6   76.08    5.41
   1  -5  -6   71.66    3.55
  -1   5  -6   67.39    3.40
   1  -5  -6   77.42    3.45
   1  -5  -7   95.65    4.23
  -1   5  -7   99.65    4.21
  -1   5  -8    3.89    1.05
   1  -5  -8    3.17    1.03
   1  -5  -9   31.61    2.27
  -1   5  -9   31.34    2.17
   1  -5 -10    1.11    0.52
  -1   5 -10    1.55    0.53
   1   5  10    1.21    0.54
   1   6  -9    5.80    0.99
  -1  -6  -8   46.50    2.57
   1   6  -8   47.13    2.56
   1   6  -8   50.40    2.87
  -1  -6  -8   51.25    2.76
  -1  -6  -7   90.41    3.84
   1  -6   7   84.33    3.49
   1   6  -7   79.99    3.59
   1  -6   6  244.70    6.12
  -1  -6  -6  238.47    6.29
   1   6  -6  237.67    6.28
  -1  -6  -5  104.69    4.15
   1   6  -5  104.60    4.20
  -1   6   5   92.91    5.72
   1  -6   5  101.03    3.96
  -1  -6  -4 1650.80   14.52
  -1  -6  -4 1619.58   15.74
   1   6  -4 1639.47   15.95
   1  -6   4 1619.07   15.41
  -1  -6  -3  123.15    4.28
   1  -6   3  120.04    5.71
  -1   6   3  128.06    6.13
   1  -6   3  130.63    4.31
   1   6  -3  135.45    4.55
   1  -6   2  637.03    9.28
  -1   6   2  635.11   13.16
   1  -6   2  606.23   12.49
   1   6  -2  632.49    9.57
  -1  -6  -2  641.18    9.55
  -1  -6  -1   59.83    2.92
   1  -6   1   57.11    2.82
  -1   6   1   64.98    2.74
   1   6  -1   57.95    2.87
  -1   6   1   60.66    3.93
   1   6   0   15.72    1.59
   1  -6   0   11.22    1.30
  -1  -6   0   14.71    1.34
  -1   6   0   15.50    1.34
  -1  -6   0   13.68    1.48
   1  -6  -1   55.77    2.60
  -1  -6   1   55.31    2.80
   1   6   1   61.62    3.00
  -1  -6   1   54.22    4.16
  -1   6  -1   59.04    2.70
   1  -6  -1   56.86    2.86
   1  -6  -2  628.86    9.42
  -1  -6   2  611.40   14.06
  -1  -6   2  617.06    9.24
  -1   6  -2  656.63    9.23
   1  -6  -2  635.34    9.03
   1  -6  -2  631.56    9.43
  -1   6  -3  125.47    4.26
   1  -6  -3  130.66    4.31
  -1  -6   3  128.74    6.75
   1  -6  -3  125.68    4.32
  -1   6  -4 1600.88   15.72
  -1  -6   4 1606.91   24.36
   1  -6  -4 1628.39   15.77
   1  -6  -4 1602.01   15.55
  -1  -6   5  107.39    6.58
   1  -6  -5   98.07    4.10
   1  -6  -5  101.33    4.04
  -1   6  -5  103.58    4.19
   1  -6  -6  244.78    6.24
   1  -6  -6  255.49    6.63
  -1   6  -6  252.96    6.58
   1  -6  -7   83.99    3.80
  -1   6  -7   87.81    3.88
   1  -6  -8   47.34    2.82
  -1   6  -8   50.77    2.79
   1  -6  -9    8.43    1.07
   1   6   9    6.11    1.17
  -1   6  -9    7.08    1.07
   1   7  -8   28.43    1.83
   1   7  -8   29.92    1.91
  -1  -7  -8   23.41    1.55
   1   7  -7    1.29    0.74
  -1  -7  -7    1.57    0.49
   1   7  -7   -0.56    0.55
  -1  -7  -7    1.35    0.70
  -1  -7  -6   13.60    1.63
   1   7  -6   12.00    1.40
   1  -7   6   13.29    1.47
   1   7  -6   10.95    1.44
   1   7  -5    5.20    1.10
   1  -7   5    4.95    1.09
  -1  -7  -5    3.16    1.05
   1   7  -4    1.27    0.89
  -1  -7  -4    1.81    0.75
  -1  -7  -4    1.71    0.83
   1  -7   4    0.83    0.71
   1  -7   3   23.64    2.05
   1   7  -3   23.54    2.08
  -1  -7  -3   25.99    2.17
   1   7  -2  145.97    4.98
   1  -7   2  145.13    4.77
  -1  -7  -2  154.61    4.97
  -1  -7  -1  265.67    6.42
   1   7  -1  277.02    6.82
   1  -7   1  259.80    6.35
  -1   7   1  283.32    6.22
  -1  -7   0    1.67    0.81
   1  -7   0    2.42    0.90
  -1   7   0    2.09    0.72
   1   7   0    1.84    0.63
  -1  -7   1  266.78    6.40
   1  -7  -1  257.61    6.44
   1  -7  -1  280.60    6.09
  -1   7  -1  285.40    6.45
   1   7   1  276.67    6.83
  -1  -7   2  147.05    4.73
   1  -7  -2  148.28    4.59
   1  -7  -2  147.21    4.88
  -1   7  -2  150.58    4.81
  -1  -7   2  148.95    7.49
  -1  -7   3   24.95    3.27
   1  -7  -3   20.59    1.88
   1  -7  -3   24.66    2.13
  -1  -7   3   23.08    1.91
  -1   7  -3   25.31    2.08
   1  -7  -4    0.81    0.72
  -1   7  -4    0.46    0.72
  -1  -7   4    1.06    0.74
   1  -7  -4    1.65    0.93
  -1   7  -5    4.88    1.13
   1  -7  -5    4.71    1.03
   1  -7  -5    4.18    1.03
   1  -7  -6   12.81    1.56
   1  -7  -6   11.63    1.43
  -1   7  -6   12.22    1.47
  -1   7  -7    0.10    0.55
   1  -7  -7    1.03    0.69
   1  -7  -8   28.57    1.91
  -1   7  -8   27.21    1.84
   1   7   8   26.85    2.04
   1   8  -7    1.23    0.57
  -1  -8  -7    3.76    0.78
  -1  -8  -6   41.38    2.32
   1   8  -6   38.08    2.28
   1   8  -5   49.47    2.79
   1  -8   5   50.08    2.53
  -1  -8  -5   51.56    2.77
   1  -8   4  188.65    5.15
  -1  -8  -4  190.68    5.41
   1   8  -4  192.65    5.61
  -1  -8  -4  197.68    5.23
  -1  -8  -3  166.04    5.11
  -1  -8  -3  173.38    5.05
   1  -8   3  164.89    5.03
   1   8  -3  166.10    5.36
   1  -8   2   32.55    2.35
   1   8  -2   40.39    2.66
  -1  -8  -2   33.70    2.39
  -1  -8  -1  214.44    5.81
   1  -8   1  216.28    5.93
   1   8  -1  222.00    6.31
   1  -8   0  179.22    5.47
  -1   8   0  185.64    5.27
  -1  -8   0  174.82    5.19
   1   8   0  182.77    5.70
   1  -8   0  186.07    5.52
  -1   8  -1  219.06    5.80
  -1  -8   1  212.55    5.68
   1  -8  -1  214.59    5.99
   1  -8  -2   34.26    2.24
  -1  -8   2   36.98    2.34
   1  -8  -2   37.09    2.58
  -1   8  -2   37.58    2.49
   1  -8  -3  174.49    5.37
  -1  -8   3  156.78    4.60
  -1   8  -3  175.80    5.28
   1  -8  -3  164.71    4.84
   1  -8  -4  185.50    5.44
  -1   8  -4  195.89    5.54
   1  -8  -4  191.13    5.22
   1  -8  -5   46.44    2.57
   1  -8  -5   49.97    2.69
  -1   8  -5   53.20    2.87
  -1   8  -6   39.32    2.29
   1   8   6   37.51    2.37
   1  -8  -6   37.72    2.24
   1  -8  -6   37.74    2.15
  -1   8  -7    2.06    0.63
   1  -8  -7    2.64    0.67
  -1  -9  -5   10.10    1.16
   1   9  -5   10.99    1.19
  -1  -9  -4    9.04    1.10
  -1  -9  -4   10.71    1.23
   1   9  -4    9.71    1.20
  -1  -9  -3   29.01    1.99
  -1  -9  -3   25.86    1.82
   1  -9   3   29.10    1.86
   1   9  -3   29.12    2.12
  -1  -9  -2   74.00    3.13
   1   9  -2   78.33    3.52
   1  -9   2   74.73    3.18
   1  -9   2   76.55    3.16
  -1  -9  -2   70.82    3.13
   1  -9   1   38.70    2.36
  -1  -9  -1   39.47    2.30
  -1  -9   0  107.44    3.71
   1  -9   0  120.45    4.21
  -1   9  -1   41.74    2.39
  -1  -9   1   37.92    2.20
   1  -9  -1   43.45    2.59
   1  -9  -2   76.73    3.41
  -1   9  -2   73.76    3.14
   1  -9  -3   27.50    2.02
  -1   9  -3   28.56    1.99
   1  -9  -4   10.32    1.17
  -1   9  -4    9.99    1.23
   1  -9  -5    8.89    1.08
  -1   9  -5   10.00    1.10
   1 -10   1   10.83    1.16
  -1 -10  -1   13.47    1.22
  -1 -10   0    3.60    0.73
   1 -10   0    3.31    0.72
   1 -10  -1   12.18    1.23
  -1 -10   1   14.56    1.25
  -1 -10   2   34.52    1.81
   1 -10  -2   32.90    1.84
   2   0  -1 9999.00   30.94
   2   0   1 9835.49   32.18
   2   0   2 6942.12   29.56
  -2   0   2 6988.44   24.80
  -2   0   3  822.36    9.52
   2   0   3  821.60   11.11
  -2   0   4  351.51    7.08
   2   0   4  350.60    8.27
  -2   0  -5  270.11    5.70
   2   0  -5  255.13    4.92
   2   0   5  269.92    5.74
   2   0  -5  260.24    5.23
  -2   0   5  253.47    6.91
   2   0   5  259.07    8.03
  -2   0  -6  471.68    8.18
   2   0  -6  482.71    8.00
   2   0  -6  454.86    6.97
   2   0  -6  464.33    7.70
  -2   0   6  491.79   10.70
   2   0   6  476.90    8.18
   2   0   6  485.49   12.22
  -2   0   7   58.11    4.13
   2   0  -7   53.16    2.93
   2   0  -7   55.71    2.94
   2   0  -7   57.44    2.61
   2   0   7   59.46    4.78
   2   0  -7   55.83    3.02
  -2   0  -7   58.35    3.17
   2   0  -8  609.64   10.41
   2   0   8  627.42   16.40
  -2   0   8  608.60   14.32
   2   0  -8  611.12   10.22
   2   0  -8  617.92   10.08
  -2   0  -8  598.62   10.48
   2   0  -9    0.99    0.82
  -2   0  -9    1.37    0.86
  -2   0 -10   46.27    2.76
   2   0 -10   42.66    2.68
  -2   0 -10   43.03    2.41
  -2   0 -11   64.71    2.77
   2   0 -11   66.43    2.92
  -2  -1 -11    9.93    1.00
   2   1 -11    9.11    1.18
  -2  -1 -11    9.37    1.11
   2   1 -10   22.61    1.97
   2   1 -10   26.66    2.03
  -2  -1 -10   21.92    1.93
   2   1  -9   57.29    3.29
   2   1  -9   57.64    3.30
  -2  -1  -9   55.51    3.23
  -2   1   8   16.62    2.63
   2   1  -8   18.72    2.02
   2   1  -8   22.42    2.05
   2  -1   8   22.42    3.45
  -2  -1  -8   22.43    2.19
  -2  -1  -7   14.05    1.68
  -2   1   7   14.01    2.07
   2   1  -7   12.26    1.49
   2   1  -7   12.09    1.17
   2  -1   7   15.63    2.59
  -2  -1  -6  246.17    6.08
   2  -1   6  253.67    8.93
   2   1  -6  234.78    5.54
   2   1  -6  237.71    5.64
  -2   1   6  238.77    7.86
   2   1  -6  231.09    4.90
   2   1  -5  744.17    8.24
   2  -1   5  759.50   14.07
   2   1  -5  768.79    9.06
  -2   1   5  763.34   12.66
   2   1  -5  752.62    8.96
   2  -1   4   19.91    2.20
  -2   1   4   17.59    1.82
  -2   1   3  323.78    6.86
   2  -1   3  325.87    7.38
   2  -1   2 2083.96   17.29
   2  -1   1  423.77    7.16
   2   1  -1  414.39    5.81
   2  -1   0  187.28    4.62
   2   1   0  184.85    3.92
  -2  -1   0  189.54    3.66
   2  -1  -1  414.74    6.80
   2   1   1  422.24    6.11
  -2  -1   1  408.82    5.99
  -2  -1   1  421.58    4.04
  -2  -1   2 2110.34   10.82
   2   1   2 2079.59   15.16
   2   1   2 2089.74   14.75
   2  -1  -2 2110.41   15.58
   2   1   3  316.29    6.77
  -2  -1   3  329.43    5.28
   2   1   4   17.81    2.00
  -2  -1   4   29.68    1.96
   2   1   5  758.30   13.75
   2  -1  -5  777.14    9.19
  -2   1  -5  750.06    9.36
   2  -1  -5  763.22    8.78
  -2  -1   5  790.93   11.28
   2   1   6  239.80    8.60
   2  -1  -6  239.30    5.70
   2  -1  -6  245.20    5.31
  -2  -1   6  253.30    7.40
  -2   1  -6  238.51    5.80
   2  -1  -7   14.08    1.63
  -2  -1   7   13.29    2.04
   2   1   7   13.82    1.68
   2   1   7   15.35    2.47
  -2   1  -7   14.54    1.69
   2  -1  -7   14.80    1.40
   2  -1  -8   21.26    2.14
   2   1   8   17.95    3.00
   2  -1  -8   20.84    2.05
  -2   1  -8   19.52    2.03
   2   1   8   24.22    2.33
   2  -1  -9   57.32    3.35
   2  -1  -9   54.60    3.18
  -2   1  -9   52.89    3.19
  -2   1 -10   22.66    1.98
   2  -1 -10   22.71    1.98
   2  -1 -11   10.86    1.24
  -2   1 -11   10.44    1.13
   2   2 -10   11.01    1.39
   2   2 -10   10.73    1.46
  -2  -2 -10   11.16    1.42
   2   2  -9   25.79    2.22
   2   2  -9   22.72    2.28
  -2  -2  -9   22.58    2.19
  -2  -2  -8  145.35    5.32
   2   2  -8  140.89    5.00
   2   2  -7  192.96    5.54
  -2  -2  -7  195.85    5.99
  -2   2   7  204.84    8.38
   2   2  -6    6.11    0.85
   2   2  -6    5.27    0.94
  -2   2   6    3.49    1.26
   2   2  -5  217.79    4.52
  -2  -2  -5  215.89    4.41
   2   2  -5  209.06    4.95
   2   2  -4  378.12    5.55
   2   2  -4  386.02    6.11
   2  -2   3  104.12    4.59
   2  -2   3  102.01    2.90
  -2   2   3  104.32    4.34
   2  -2   2   97.35    4.00
   2  -2   2   99.24    2.24
   2  -2   1  889.32   11.07
  -2  -2  -1  923.99   10.00
  -2  -2   0   86.64    3.11
   2   2   0   80.31    2.24
   2  -2   0   87.45    3.39
   2  -2  -1  899.04   10.54
   2   2   1  876.18    6.96
  -2  -2   1  895.38   10.49
   2   2   1  886.06    7.90
   2   2   2  102.83    3.24
   2   2   2   99.68    3.01
  -2  -2   2  105.80    3.96
   2  -2  -2  104.57    3.70
   2   2   3  103.55    4.03
   2   2   3  104.73    3.68
  -2  -2   3  104.67    4.33
   2  -2  -4  386.76    6.11
   2   2   4  379.68    8.93
  -2   2  -4  402.93    6.23
   2   2   4  383.30    5.73
   2  -2  -5  219.99    5.12
   2   2   5  218.76    7.65
  -2   2  -5  226.36    5.20
   2  -2  -5  228.99    5.14
   2   2   5  219.25    4.60
   2  -2  -6    4.89    0.98
   2  -2  -6    6.42    0.99
  -2   2  -6    4.91    0.98
   2   2   6    7.06    1.62
   2   2   7  190.74    8.58
   2  -2  -7  199.03    5.78
  -2   2  -7  202.80    5.77
   2  -2  -7  198.84    5.17
   2  -2  -8  142.24    5.18
  -2   2  -8  143.15    5.13
   2   2   8  145.49    5.67
   2  -2  -9   23.20    2.16
   2  -2  -9   24.73    2.16
   2   2   9   22.13    2.19
  -2   2  -9   21.41    2.03
   2  -2 -10   12.45    1.54
   2  -2 -10    8.25    1.29
  -2   2 -10   11.05    1.42
   2  -2 -11   18.95    1.51
  -2   2 -11   21.26    1.57
  -2  -3 -10    3.05    0.85
   2   3 -10    1.61    0.69
  -2  -3  -9   21.54    2.02
   2   3  -9   23.02    2.29
   2   3  -9   21.44    1.94
  -2  -3  -8   14.83    1.79
   2   3  -8   14.16    1.71
   2  -3   7   68.87    5.36
  -2  -3  -7   66.07    3.00
   2   3  -7   64.12    3.29
  -2   3   7   55.43    4.55
   2   3  -6   31.09    2.18
  -2  -3  -6   33.65    2.07
   2   3  -6   30.72    1.99
  -2   3   6   27.45    3.08
  -2   3   5    8.02    1.73
  -2  -3  -5   11.20    1.15
   2   3  -5   10.90    1.12
   2  -3   5   12.50    2.13
   2   3  -5   11.01    1.26
   2  -3   4  216.69    7.46
  -2   3   4  208.16    7.20
   2   3  -4  196.47    4.68
   2   3  -4  196.85    4.48
  -2  -3  -4  201.46    4.43
  -2   3   3  271.95    7.67
  -2  -3  -3  273.74    4.95
   2  -3   3  286.23    7.78
   2  -3   2  324.19    7.60
   2  -3   2  330.15    5.23
   2  -3   1  425.78    8.13
  -2  -3  -1  424.11    8.06
   2  -3   0  174.51    5.05
  -2  -3   0  178.47    5.31
   2  -3  -1  423.13    7.66
  -2  -3   1  427.90    8.46
  -2  -3   2  331.38    7.86
   2  -3  -2  334.75    6.83
   2  -3  -3  267.78    5.10
  -2  -3   3  280.61    7.79
  -2   3  -3  273.57    4.92
   2  -3  -4  195.89    4.70
   2   3   4  187.56    6.53
   2  -3  -4  202.11    4.76
  -2  -3   4  207.69    7.30
  -2   3  -4  204.84    4.69
   2   3   4  200.02    4.40
   2  -3  -5   11.28    1.34
   2   3   5   11.88    1.95
   2  -3  -5   11.74    1.27
   2   3   5   10.18    1.03
  -2   3  -5   12.01    1.32
  -2  -3   5   12.39    2.06
   2  -3  -6   30.60    2.24
   2   3   6   35.13    3.47
  -2  -3   6   32.77    3.45
  -2   3  -6   28.95    2.17
   2  -3  -6   32.58    2.19
   2   3   7   57.54    4.79
   2  -3  -7   68.06    3.54
   2  -3  -7   63.64    3.13
  -2  -3   7   61.76    5.04
  -2   3  -7   62.74    3.36
  -2   3  -8   13.98    1.69
   2  -3  -8   13.34    1.71
   2   3   8   17.39    2.25
   2  -3  -9   23.56    2.18
   2   3   9   19.85    2.33
  -2   3  -9   19.81    1.94
   2  -3  -9   19.34    1.85
   2  -3 -10    3.06    0.82
  -2   3 -10    2.52    0.84
   2  -3 -10    3.68    0.82
   2   3  10    3.80    0.79
   2   4 -10   36.51    2.31
  -2  -4  -9   62.26    3.21
   2   4  -9   67.44    3.62
  -2  -4  -8   33.19    2.59
  -2  -4  -8   35.74    2.31
   2   4  -8   38.10    3.00
  -2  -4  -7  253.09    6.03
   2   4  -7  240.75    5.94
   2   4  -6    4.57    0.79
  -2  -4  -6    3.89    1.01
  -2   4   6    5.98    1.51
   2  -4   6    5.50    1.54
  -2  -4  -5   82.67    3.28
   2  -4   5   84.28    5.22
  -2   4   5   84.81    5.20
   2   4  -5   78.98    3.28
   2   4  -4  191.05    4.81
  -2  -4  -4  190.30    4.72
  -2   4   4  194.39    7.53
   2  -4   4  179.15    7.02
   2   4  -3  131.04    3.81
  -2  -4  -3  131.19    3.84
  -2   4   3  138.45    5.98
   2  -4   3  137.83    5.68
   2  -4   2  426.35    9.23
  -2  -4  -2  409.78    6.71
   2   4  -2  419.03    6.61
   2   4  -2  423.76    6.75
  -2  -4  -1 1436.36   12.44
   2  -4   1 1442.36   11.93
   2  -4   1 1493.94   16.20
   2   4  -1 1472.30   12.04
   2   4   0    1.10    0.56
   2  -4   0    2.21    0.58
   2  -4   0    1.81    0.52
   2  -4   0    1.43    0.62
   2  -4   0    2.37    0.89
  -2  -4   0    1.21    0.91
  -2  -4   1 1479.95   17.78
   2   4   1 1431.33   12.24
   2  -4  -1 1452.73   11.81
   2  -4  -1 1462.26   12.24
   2  -4  -2  421.60    6.53
   2  -4  -2  437.81    6.89
  -2   4  -2  422.30    6.11
  -2  -4   2  428.60   10.09
   2  -4  -3  131.85    3.86
   2  -4  -3  133.40    4.03
  -2   4  -3  142.62    3.86
   2  -4  -3  132.54    3.83
  -2  -4   3  133.38    5.96
   2  -4  -4  185.50    4.91
  -2   4  -4  188.26    4.79
  -2  -4   4  190.16    7.62
   2  -4  -4  186.27    4.90
   2   4   4  180.73    4.43
   2  -4  -5   82.57    3.48
  -2  -4   5   76.83    5.21
   2  -4  -5   80.18    3.51
  -2   4  -5   80.88    3.40
   2   4   5   75.17    2.91
   2  -4  -6    6.29    1.14
  -2   4  -6    3.69    1.00
  -2  -4   6    3.98    1.48
   2  -4  -7  241.20    6.71
   2  -4  -7  250.57    6.28
  -2   4  -7  239.28    6.46
   2  -4  -8   34.69    2.58
   2   4   8   32.33    2.94
  -2   4  -8   33.77    2.54
   2  -4  -9   63.79    3.31
   2   4   9   61.11    3.57
   2  -4  -9   71.00    3.17
  -2   4  -9   67.70    3.31
   2  -4 -10   34.30    2.16
  -2   4 -10   38.10    2.18
   2   4  10   34.13    2.25
  -2  -5  -9    8.80    1.15
   2  -5   9    8.00    1.17
   2   5  -9   10.67    1.45
  -2  -5  -8   25.42    2.23
  -2  -5  -8   25.86    1.97
   2   5  -8   26.64    2.38
   2   5  -7   21.50    1.88
   2   5  -7   23.90    2.31
  -2  -5  -7   22.42    1.93
   2   5  -6   69.97    3.31
   2   5  -6   68.69    3.78
  -2  -5  -6   70.24    3.32
  -2   5   5  111.31    6.28
   2   5  -5  108.73    4.11
   2  -5   5  116.06    6.31
  -2  -5  -5  118.40    4.21
  -2   5   4  274.54    9.55
  -2  -5  -4  284.06    6.30
   2  -5   4  282.61    8.99
   2   5  -4  277.22    6.33
   2   5  -4  294.20    6.93
   2  -5   3  437.60    7.72
   2   5  -3  426.07    7.61
  -2  -5  -3  435.23    7.67
   2  -5   3  434.74   10.41
  -2   5   3  419.33   11.27
   2   5  -3  433.51    7.78
   2   5  -2   38.51    2.28
  -2   5   2   37.25    3.26
   2  -5   2   40.73    2.38
  -2  -5  -2   38.36    2.32
   2  -5   2   40.62    3.01
   2   5  -1  223.82    5.33
   2  -5   1  231.98    5.35
  -2  -5  -1  229.38    5.50
  -2  -5   0  483.72    8.02
  -2  -5   0  493.25   11.46
   2   5   0  485.28    7.86
   2  -5   0  491.43    7.71
   2  -5   0  478.45    7.76
   2   5   1  229.91    5.50
   2  -5  -1  232.81    5.51
  -2  -5   1  226.10    7.94
   2  -5  -1  231.97    5.33
  -2   5  -1  227.47    4.68
  -2  -5   2   33.74    3.26
   2  -5  -2   39.08    2.38
  -2   5  -2   39.09    2.05
   2  -5  -2   36.49    2.09
   2  -5  -2   37.58    2.26
   2  -5  -3  419.04    7.43
  -2  -5   3  448.27   12.04
  -2   5  -3  425.46    7.18
   2  -5  -3  437.83    8.02
   2  -5  -4  271.47    6.37
   2   5   4  273.86    5.69
  -2  -5   4  286.22   10.01
  -2   5  -4  270.99    6.16
   2  -5  -4  273.62    6.50
   2  -5  -5  116.11    4.43
   2  -5  -5  112.50    4.34
  -2  -5   5  113.52    6.64
  -2   5  -5  115.52    4.26
   2  -5  -6   72.44    3.52
  -2   5  -6   67.30    3.41
   2  -5  -7   21.64    2.12
   2  -5  -7   22.69    2.04
  -2   5  -7   20.30    1.98
   2  -5  -8   23.83    2.12
   2   5   8   25.43    2.61
  -2   5  -8   25.82    2.12
   2  -5  -9    7.28    1.19
  -2   5  -9    7.60    1.09
   2   5   9    8.20    1.46
   2   6  -9   31.04    1.93
  -2  -6  -8   73.21    3.25
  -2  -6  -8   76.06    3.10
   2   6  -8   82.96    3.61
   2  -6   8   77.10    3.11
   2   6  -7  136.49    4.45
   2  -6   7  138.03    4.61
   2   6  -7  141.11    5.01
  -2  -6  -7  136.00    4.48
  -2  -6  -6  208.67    5.75
   2   6  -6  196.15    5.61
   2  -6   6  208.17    5.88
   2   6  -6  216.66    6.32
  -2  -6  -5  231.54    6.10
   2   6  -5  230.84    6.22
   2  -6   5  232.36    6.24
   2   6  -5  230.56    6.38
  -2  -6  -4  104.39    4.11
   2   6  -4  107.17    4.19
   2   6  -4   96.08    4.04
   2  -6   4  101.05    4.15
  -2   6   4   96.11    5.88
  -2  -6  -3   24.56    2.09
   2   6  -3   24.04    2.09
  -2   6   3   24.78    2.99
   2  -6   3   24.57    2.15
  -2   6   2  378.10   11.06
  -2  -6  -2  371.73    7.58
   2   6  -2  370.06    7.63
   2  -6   2  377.47    7.57
  -2  -6  -1   14.80    1.67
   2  -6   1   16.78    1.64
   2   6  -1   15.23    1.60
   2  -6   1   16.46    1.71
   2  -6   0  400.53    7.81
   2   6   0  380.23    7.74
  -2  -6   0  385.68    7.76
   2  -6   0  388.87    7.53
  -2  -6   1   16.20    1.73
   2  -6  -1   15.56    1.66
   2   6   1   15.88    1.73
   2  -6  -1   17.80    1.72
  -2   6  -1   14.98    1.40
  -2  -6   1   20.80    2.72
   2  -6  -2  389.63    7.89
  -2  -6   2  381.88   11.69
   2  -6  -2  376.20    7.55
  -2   6  -2  374.98    6.89
   2  -6  -3   26.00    2.05
   2  -6  -3   27.23    2.25
  -2  -6   3   25.90    3.15
  -2   6  -3   26.32    1.98
   2  -6  -4  102.04    4.08
   2  -6  -4   95.54    4.09
  -2  -6   4  100.57    6.38
  -2   6  -4  103.68    3.97
   2  -6  -5  225.83    6.24
   2  -6  -5  216.63    6.17
  -2   6  -5  236.65    6.13
  -2   6  -6  206.32    5.81
   2  -6  -6  210.67    5.97
   2  -6  -7  142.90    4.97
   2   6   7  144.86    5.77
  -2   6  -7  144.77    4.76
   2  -6  -7  148.68    4.73
   2  -6  -8   75.47    3.39
  -2   6  -8   82.45    3.37
   2   6   8   81.19    3.98
   2   6   9   30.95    2.15
   2  -6  -9   29.94    1.87
  -2   6  -9   30.71    1.83
  -2  -7  -7   11.93    1.37
   2   7  -7    9.03    1.10
   2  -7   7   11.17    1.29
   2   7  -7   11.75    1.34
   2   7  -6   58.89    2.95
  -2  -7  -6   61.59    3.04
   2   7  -6   53.67    2.85
   2  -7   6   60.28    3.00
   2   7  -5   11.86    1.61
   2  -7   5   11.82    1.59
  -2  -7  -4  120.29    4.52
   2   7  -4  117.71    4.53
   2  -7   4  116.62    4.47
  -2  -7  -3   32.08    2.46
   2   7  -3   37.72    2.65
   2  -7   3   32.11    2.43
   2   7  -2    6.39    1.21
   2  -7   2    5.78    1.11
  -2  -7  -2    5.29    1.23
   2  -7   2    7.07    1.34
  -2   7   2    5.46    1.38
  -2   7   1   21.39    2.77
   2  -7   1   18.89    1.80
   2   7  -1   17.77    1.91
   2  -7   1   20.11    1.98
  -2  -7  -1   17.44    1.88
  -2  -7   0    8.91    1.41
   2  -7   0    9.12    1.42
   2   7   0    9.22    1.47
   2  -7   0    9.02    1.47
  -2   7   0   10.35    1.89
   2  -7  -1   17.49    1.85
   2  -7  -1   16.92    1.89
  -2   7  -1   20.14    1.71
  -2  -7   1   18.24    1.88
  -2   7  -2    7.43    1.10
   2  -7  -2    7.27    1.33
  -2  -7   2    6.72    1.26
   2  -7  -3   36.56    2.42
  -2  -7   3   35.47    2.55
  -2   7  -3   33.65    2.25
   2  -7  -3   33.01    2.52
   2  -7  -4  118.41    4.34
   2  -7  -4  118.84    4.65
  -2  -7   4  112.36    4.34
   2   7   4  122.96    4.92
  -2   7  -4  123.61    4.36
   2  -7  -5   13.74    1.60
  -2  -7   5   13.03    1.51
   2  -7  -5   15.45    1.70
   2   7   5   16.19    1.90
  -2   7  -5   11.76    1.43
   2  -7  -6   60.30    3.04
  -2   7  -6   60.37    3.00
   2   7   6   58.39    3.43
   2  -7  -7   12.49    1.44
   2   7   7   15.72    1.76
  -2   7  -7   13.78    1.39
   2  -7  -7   12.22    1.29
  -2   7  -8    6.83    0.87
   2  -7  -8    6.29    0.92
   2   7   8    4.71    0.94
   2   8  -6   12.84    1.23
   2  -8   6   11.26    1.18
  -2  -8  -6   13.00    1.34
   2   8  -5   42.72    2.50
   2  -8   5   41.60    2.37
  -2  -8  -5   43.14    2.45
   2   8  -4    2.79    0.85
  -2  -8  -4    4.45    1.02
   2  -8   4    4.51    1.02
  -2  -8  -3   12.49    1.37
   2   8  -3   12.79    1.58
  -2  -8  -3   16.01    1.76
   2  -8   3   14.02    1.67
   2  -8   2  145.76    4.65
   2   8  -2  140.29    4.98
   2  -8   2  142.41    4.89
  -2  -8  -2  141.86    4.88
  -2  -8  -1  232.66    6.23
   2  -8   1  226.03    6.22
   2  -8   1  228.14    6.09
   2   8  -1  222.59    6.32
   2  -8   0    3.63    1.04
   2  -8   0    5.51    1.32
  -2  -8   0    5.13    1.16
   2  -8  -1  222.86    6.25
  -2  -8   1  225.39    6.12
  -2   8  -2  130.02    4.17
  -2  -8   2  136.12    4.68
   2  -8  -3   13.77    1.65
  -2  -8   3   12.19    1.45
  -2   8  -3   14.83    1.44
  -2   8  -4    4.14    0.95
   2  -8  -4    3.14    0.94
  -2   8  -5   40.75    2.31
   2  -8  -5   41.73    2.51
   2  -8  -6   10.04    1.20
   2  -8  -6   12.43    1.29
  -2   8  -6    9.92    1.08
   2  -9   4   65.12    2.66
  -2  -9  -4   64.38    2.71
   2   9  -4   66.89    2.83
  -2  -9  -3   19.89    1.44
   2   9  -3   19.42    1.67
   2  -9   3   21.31    1.68
  -2  -9  -3   20.10    1.64
  -2  -9  -2   70.09    3.06
   2  -9   2   70.35    3.12
  -2  -9  -2   65.25    2.81
   2  -9   1   34.26    2.14
   2  -9   1   34.61    2.28
  -2  -9  -1   31.65    2.10
   2  -9   0   34.93    2.30
  -2  -9   0   34.33    2.22
  -2  -9   1   33.64    2.16
   2  -9  -1   38.50    2.45
   2  -9  -2   72.29    3.25
  -2  -9   2   60.62    2.74
   2  -9  -3   19.24    1.67
   2  -9  -4   67.06    2.86
   3   0   0   -0.22    0.66
   3   0  -1 1398.48   14.62
   3   0   1 1364.20   15.04
  -3   0   1 1389.80   10.06
  -3   0   2  319.34    6.26
   3   0   2  308.81    7.53
   3   0  -2  320.88    7.11
   3   0  -3  904.49    8.98
  -3   0   3  908.74   11.44
   3   0   3  912.60   14.24
   3   0   3  898.75    8.67
   3   0  -3  912.91    8.73
   3   0   3  940.68    8.78
   3   0  -4 1714.01   12.78
  -3   0  -4 1720.31   14.06
   3   0  -4 1749.21   13.28
   3   0   4 1753.19   15.46
   3   0   4 1740.26   22.00
   3   0  -4 1750.95   14.70
   3   0  -4 1713.98   13.47
   3   0  -5  161.64    4.41
  -3   0  -5  167.38    4.77
   3   0  -5  167.06    4.47
   3   0  -5  165.15    4.93
   3   0  -5  174.77    4.66
  -3   0   5  171.14    5.91
   3   0   5  168.19    7.37
   3   0   5  165.43    5.09
   3   0  -6    4.41    0.91
   3   0  -6    7.45    1.15
  -3   0  -6    5.36    1.01
   3   0  -6    7.24    1.27
   3   0   6    7.62    1.83
   3   0   6    3.58    1.35
  -3   0   6    5.71    1.38
   3   0  -6    7.14    1.10
   3   0  -7   73.82    3.53
   3   0  -7   77.02    3.32
   3   0   7   76.35    3.80
   3   0   7   65.07    5.73
   3   0  -7   81.60    3.73
   3   0   7   73.52    5.70
   3   0  -7   73.36    3.66
  -3   0  -7   74.67    3.72
   3   0  -8  104.24    3.81
   3   0  -8   99.91    4.27
   3   0  -8   93.74    4.08
  -3   0  -8  109.86    4.59
   3   0  -9   26.80    2.25
  -3   0  -9   26.31    2.29
   3   0 -10   32.83    2.26
  -3   0 -10   35.29    2.37
   3   1 -10   10.05    1.34
  -3  -1 -10    9.62    1.30
  -3  -1  -9    7.21    1.34
   3   1  -9    7.30    1.22
   3   1  -9    5.76    1.17
   3   1  -8  176.12    4.90
   3   1  -8  169.90    5.59
   3   1  -8  177.21    6.06
  -3  -1  -8  179.12    5.93
  -3  -1  -7   54.39    3.26
   3   1  -7   53.69    2.75
   3   1  -7   57.73    3.19
  -3   1   7   49.18    4.13
   3  -1   7   43.61    4.76
   3   1  -7   54.94    3.44
  -3  -1  -6  138.94    4.87
   3   1  -6  129.43    4.11
   3  -1   6  130.46    7.58
   3   1  -6  133.68    4.50
  -3   1   6  126.90    5.96
   3   1  -6  126.32    5.02
   3   1  -5   32.73    1.99
   3  -1   5   33.28    3.65
   3   1  -5   32.27    2.44
   3   1  -5   37.12    2.21
  -3   1   5   31.73    2.81
   3   1  -4  429.10    6.67
  -3   1   4  444.32    9.75
   3  -1   4  438.23   11.54
   3   1  -4  440.72    6.87
   3   1  -4  413.75    7.75
  -3   1   3  262.83    6.94
   3   1  -3  254.30    4.76
   3  -1   3  258.58    7.99
   3  -1   3  255.01    4.78
   3   1  -3  250.12    5.53
   3  -1   2  203.05    6.47
   3  -1   1  107.95    4.51
   3   1  -1  110.22    3.85
   3   1   0  580.82    8.95
   3  -1   0  561.18    9.89
  -3  -1   0  575.99    6.91
   3   1   1  110.07    4.00
   3  -1  -1  116.59    4.48
  -3  -1   1  111.90    3.48
   3   1   2  191.23    5.60
  -3  -1   2  193.83    3.87
  -3  -1   2  196.83    5.25
   3  -1  -2  204.67    5.93
   3  -1  -3  257.35    4.99
   3   1   3  249.08    7.04
   3   1   3  253.43    5.87
   3  -1  -3  255.98    4.78
   3   1   3  249.61    7.01
   3   1   3  252.90    4.74
  -3   1  -4  436.91    6.87
   3  -1  -4  432.28    6.50
   3  -1  -4  433.07    6.58
   3  -1  -4  424.97    6.89
   3   1   4  439.14    8.37
   3   1   4  450.67   10.54
   3  -1  -4  430.13    6.47
   3   1   4  434.90    6.36
   3   1   4  437.32   10.60
   3  -1  -4  417.11    6.69
   3   1   4  421.64    6.53
   3  -1  -5   34.37    2.10
   3   1   5   35.14    2.65
   3  -1  -5   34.37    2.11
   3   1   5   31.72    3.22
   3  -1  -5   35.47    2.14
   3  -1  -5   32.04    2.04
   3   1   5   33.89    3.41
  -3   1  -5   37.85    2.28
   3  -1  -6  130.74    4.40
   3   1   6  130.56    7.13
   3  -1  -6  127.31    4.27
   3  -1  -6  136.14    4.52
   3   1   6  133.35    5.20
   3   1   6  119.67    6.75
   3  -1  -6  117.19    4.01
  -3   1  -6  124.30    4.41
   3  -1  -7   53.75    3.07
   3  -1  -7   55.04    2.85
   3   1   7   49.03    4.66
   3   1   7   60.31    3.64
   3  -1  -7   58.71    3.18
   3   1   7   59.03    5.10
  -3   1  -7   55.74    3.15
   3  -1  -8  175.99    5.63
   3  -1  -8  180.26    5.68
   3   1   8  172.83    5.95
   3  -1  -8  175.98    5.02
  -3   1  -8  170.79    5.61
  -3   1  -9    7.41    1.25
   3  -1  -9    7.20    1.25
   3  -1 -10   11.01    1.34
  -3   1 -10   12.44    1.52
  -3  -2 -10    0.41    0.50
   3   2 -10    2.28    0.80
   3   2  -9   35.72    2.52
   3   2  -9   38.94    2.80
  -3  -2  -9   36.29    2.61
  -3  -2  -8   49.81    3.26
   3   2  -8   46.68    3.29
   3   2  -8   43.77    2.88
  -3  -2  -7  138.29    5.25
   3   2  -7  137.50    4.91
  -3   2   7  138.15    7.02
   3  -2   7  145.86    8.53
   3   2  -7  128.29    5.49
   3   2  -6  277.79    6.04
   3  -2   6  297.45   11.59
   3   2  -6  273.88    6.55
  -3   2   6  276.19    9.37
  -3   2   5   35.82    3.24
   3   2  -5   32.69    2.18
   3  -2   5   38.50    3.94
   3   2  -5   32.43    2.62
   3   2  -5   39.27    2.20
   3   2  -4   16.30    1.36
  -3   2   4   15.48    2.05
   3   2  -4   14.09    1.36
   3  -2   4   15.68    2.44
   3   2  -4   16.33    1.70
  -3   2   3 1251.07   16.92
   3  -2   3 1275.25   18.40
   3   2  -3 1247.54   13.09
   3   2  -2  582.30    6.87
   3  -2   2  589.74   11.54
   3  -2   2  594.75    7.08
   3   2  -2  593.26    8.26
   3  -2   1   48.61    3.22
   3   2   0  394.85    6.65
   3  -2   0  413.62    8.92
  -3  -2   0  409.63    7.27
   3  -2  -1   51.27    3.16
   3   2   1   50.12    2.55
  -3  -2   1   54.08    2.86
   3   2   2  579.78    8.88
   3   2   2  591.00    8.86
   3  -2  -2  578.03    6.97
   3  -2  -2  572.46    7.35
   3  -2  -2  591.53    7.50
  -3  -2   2  587.14   10.10
   3  -2  -2  593.56   10.44
   3  -2  -3 1255.25   11.14
   3   2   3 1236.49   14.33
   3   2   3 1298.52   14.26
   3   2   3 1243.06   15.21
  -3  -2   3 1286.97   16.30
   3  -2  -3 1302.91   11.77
  -3   2  -3 1259.75   10.44
   3   2   3 1263.68   11.30
   3  -2  -4   13.40    1.28
   3  -2  -4   14.65    1.45
  -3  -2   4   13.27    1.95
   3   2   4   16.43    1.96
   3   2   4   14.79    1.83
   3   2   4   15.17    1.19
   3  -2  -4   15.74    1.35
   3   2   4   16.05    1.99
  -3   2  -4   17.56    1.43
   3   2   4   15.36    1.33
   3  -2  -5   37.57    2.28
   3  -2  -5   38.62    2.36
   3  -2  -5   37.89    2.22
   3   2   5   38.32    3.09
   3   2   5   39.48    3.18
   3  -2  -5   41.04    2.19
  -3  -2   5   39.55    3.60
   3   2   5   32.35    3.24
  -3   2  -5   37.31    2.21
   3   2   5   36.31    2.14
   3  -2  -6  265.28    6.37
   3  -2  -6  280.39    6.49
   3   2   6  273.39    7.99
   3  -2  -6  264.75    6.30
  -3  -2   6  273.93    9.81
   3   2   6  246.76    9.86
  -3   2  -6  270.96    6.45
   3  -2  -7  136.29    4.86
   3  -2  -7  133.79    4.58
   3  -2  -7  135.11    4.79
   3   2   7  133.90    5.72
  -3  -2   7  136.13    7.46
   3   2   7  120.87    7.38
  -3   2  -7  134.67    4.84
   3  -2  -8   44.29    2.91
   3  -2  -8   44.94    2.61
   3   2   8   50.24    3.46
   3  -2  -8   45.23    2.85
  -3   2  -8   45.92    2.94
   3  -2  -9   33.40    2.45
   3   2   9   37.31    2.73
  -3   2  -9   37.37    2.54
   3  -2  -9   40.45    2.60
  -3   2 -10    2.55    0.84
   3  -2 -10    1.49    0.67
  -3  -3 -10    3.21    0.77
   3   3 -10    1.97    0.71
   3   3  -9    8.98    1.49
  -3  -3  -9    8.73    1.36
  -3  -3  -8   12.38    1.77
   3   3  -8   13.04    2.00
   3   3  -7   10.10    1.80
   3  -3   6  120.68    7.38
   3   3  -6  103.97    4.98
  -3   3   6  109.95    6.25
  -3   3   5   71.14    4.86
   3  -3   5   78.37    5.54
   3   3  -5   64.00    3.74
  -3  -3  -4    8.79    1.06
   3  -3   4    8.16    1.14
   3  -3   4    8.49    1.83
  -3   3   4    8.37    1.64
   3   3  -4    8.73    1.31
  -3   3   3  130.49    5.91
   3  -3   3  136.62    6.21
   3  -3   3  124.06    3.67
   3   3  -3  126.92    4.44
  -3  -3  -3  124.80    3.62
   3  -3   2   52.76    3.70
   3  -3   2   55.55    2.40
  -3  -3  -2   53.38    2.36
   3   3  -2   57.57    2.70
   3  -3   1  326.26    8.57
   3  -3   1  332.98    5.68
   3   3  -1  336.85    6.08
   3  -3   0  278.73    7.70
  -3  -3   0  277.89    7.05
   3  -3   0  266.32    5.02
   3  -3  -1  338.54    8.24
   3  -3  -1  352.28    6.00
   3   3   1  343.67    6.60
   3  -3  -1  346.19    5.72
  -3  -3   1  346.80    8.14
   3  -3  -2   58.31    2.55
   3  -3  -2   56.52    2.57
   3   3   2   54.80    2.94
   3  -3  -2   56.15    2.28
  -3  -3   2   56.37    3.54
   3  -3  -2   51.20    3.30
   3  -3  -3  132.52    3.81
   3   3   3  123.79    4.80
  -3  -3   3  132.64    5.78
  -3   3  -3  125.80    3.50
   3  -3  -3  130.74    4.07
   3  -3  -4    8.37    1.15
   3   3   4    6.93    1.47
   3  -3  -4    7.63    1.04
  -3   3  -4    8.06    0.97
  -3  -3   4    9.37    1.89
   3   3   4    7.14    1.09
   3  -3  -5   71.47    3.23
   3  -3  -5   79.24    2.99
   3   3   5   60.57    3.96
   3  -3  -5   73.47    3.41
  -3  -3   5   67.19    4.78
  -3   3  -5   71.98    3.19
   3   3   5   69.22    2.98
   3  -3  -6  109.66    4.24
   3  -3  -6  113.83    4.31
   3   3   6  111.27    5.49
  -3  -3   6  111.03    6.58
  -3   3  -6  113.87    4.29
   3  -3  -7   10.50    1.49
   3   3   7   10.56    1.92
   3  -3  -7    8.87    1.19
  -3   3  -7   10.46    1.48
   3  -3  -7   12.71    1.53
   3  -3  -8   12.10    1.63
   3  -3  -8   13.12    1.59
   3  -3  -8   13.03    1.45
   3   3   8   11.44    1.93
  -3   3  -8   15.46    1.78
   3  -3  -9    8.05    1.33
   3   3   9    7.46    1.48
  -3   3  -9    9.07    1.35
   3  -3 -10    2.57    0.70
  -3   3 -10    3.27    0.86
  -3  -4  -9   35.73    2.38
   3   4  -9   34.68    2.53
  -3  -4  -8   65.77    3.56
   3   4  -8   68.96    3.90
   3   4  -7   19.97    2.30
  -3  -4  -6   73.49    3.14
   3   4  -6   70.48    4.11
   3  -4   6   69.12    5.63
  -3  -4  -5  158.43    4.54
  -3   4   5  152.81    7.50
   3  -4   5  159.82    7.95
   3   4  -5  166.89    6.05
  -3  -4  -4   60.37    2.78
   3  -4   4   57.92    4.47
   3  -4   4   57.37    2.62
   3   4  -4   55.83    2.80
  -3   4   4   60.28    4.53
   3   4  -4   60.92    3.47
  -3  -4  -3  457.46    7.49
  -3   4   3  466.60   12.18
   3  -4   3  439.43   11.47
   3  -4   3  441.65    7.01
   3   4  -3  458.21    8.63
   3  -4   2  108.03    5.45
  -3  -4  -2  113.99    3.78
   3  -4   2  108.25    3.43
   3   4  -2  104.61    3.62
   3   4  -2  110.23    3.93
  -3  -4  -1   13.29    1.40
   3  -4   1   10.43    1.12
   3  -4   1   12.12    1.19
   3  -4   1   15.69    1.98
   3   4  -1   13.60    1.33
   3  -4   1   13.90    1.33
   3   4  -1   13.41    1.31
   3  -4   0  228.51    7.32
   3  -4   0  224.45    5.24
   3   4   0  234.09    5.34
  -3  -4   0  224.09    7.24
   3  -4   0  235.91    5.10
   3  -4   0  237.88    5.05
   3  -4  -1   11.77    1.69
   3  -4  -1   11.83    1.33
   3   4   1   12.58    1.41
   3  -4  -1   13.22    1.30
  -3  -4   1   15.11    2.02
   3  -4  -1   11.96    1.20
   3  -4  -2  112.63    3.95
   3   4   2  109.63    4.30
   3  -4  -2  107.28    3.49
  -3  -4   2  103.70    5.33
   3  -4  -2  106.04    4.83
   3  -4  -3  446.27    7.22
   3  -4  -3  459.36    8.28
  -3  -4   3  444.39   11.43
  -3   4  -3  450.13    6.94
   3  -4  -4   58.59    3.14
   3   4   4   48.60    3.49
   3  -4  -4   55.63    2.58
  -3  -4   4   60.25    4.52
  -3   4  -4   60.05    2.77
   3   4   4   56.89    2.79
   3  -4  -5  163.64    5.32
  -3  -4   5  150.77    7.49
  -3   4  -5  164.07    4.88
   3   4   5  156.56    4.63
   3  -4  -6   75.60    3.70
   3  -4  -6   71.28    3.59
   3   4   6   70.74    4.55
  -3   4  -6   74.23    3.46
   3   4   6   75.63    3.20
   3  -4  -7   13.65    1.66
   3  -4  -7   16.99    1.73
   3   4   7   15.47    2.08
  -3   4  -7   15.63    1.72
   3  -4  -8   63.71    3.33
   3  -4  -8   67.17    3.11
   3   4   8   63.81    4.07
  -3   4  -8   70.06    3.35
   3  -4  -9   34.61    2.27
   3   4   9   34.30    2.64
  -3   4  -9   37.52    2.31
  -3  -5  -9   13.75    1.39
   3  -5   9   14.69    1.32
  -3  -5  -8    8.60    1.31
   3   5  -8   10.32    1.55
  -3  -5  -7   48.96    2.56
   3   5  -7   46.81    3.22
   3   5  -6   12.77    1.85
  -3  -5  -6   12.17    1.47
  -3  -5  -5   75.36    3.34
   3   5  -5   82.95    3.64
   3   5  -5   76.80    4.05
  -3  -5  -4   68.66    3.24
   3  -5   4   74.43    5.16
  -3   5   4   62.05    4.96
   3   5  -4   69.01    3.36
   3   5  -4   72.41    3.71
  -3  -5  -3  114.69    4.12
   3   5  -3  112.22    4.23
   3  -5   3  121.98    4.39
   3   5  -3  112.96    4.37
  -3   5   3  114.18    6.41
   3  -5   3  110.61    5.90
   3  -5   2  526.22   12.28
  -3  -5  -2  566.45    9.12
   3  -5   2  561.46    8.01
   3   5  -2  535.80    9.14
   3  -5   2  571.58    9.09
  -3   5   2  558.89   13.76
   3   5  -2  561.45    8.97
   3  -5   1  213.42    7.50
  -3  -5  -1  227.76    5.80
   3  -5   1  235.14    5.27
   3   5  -1  220.67    5.75
   3  -5   1  230.39    5.63
   3  -5   0  114.42    5.29
  -3  -5   0  114.35    4.22
   3  -5   0  101.68    3.98
  -3  -5   0  112.26    5.83
   3   5   0  112.74    4.13
   3  -5   0  116.17    3.97
   3  -5  -1  226.80    6.07
  -3  -5   1  223.11    8.26
   3  -5  -1  234.68    5.61
   3  -5  -1  229.39    7.18
   3  -5  -2  552.38    8.50
   3  -5  -2  579.97    9.84
   3   5   2  553.99    9.94
   3  -5  -2  567.62    8.80
  -3  -5   2  545.68   13.21
   3  -5  -3  111.85    3.69
   3  -5  -3  120.57    4.62
   3   5   3  117.84    5.03
  -3  -5   3  122.15    6.55
  -3   5  -3  113.70    3.69
   3   5   4   61.72    3.97
  -3  -5   4   71.07    5.20
  -3   5  -4   67.37    3.05
   3  -5  -4   71.99    3.65
   3   5   4   68.68    3.20
   3  -5  -5   78.86    3.87
   3   5   5   79.20    4.69
  -3   5  -5   76.39    3.42
   3   5   5   74.51    3.28
   3  -5  -6   11.52    1.50
   3   5   6   11.09    2.03
  -3   5  -6   10.49    1.41
   3  -5  -6   11.77    1.63
   3   5   6   11.14    1.29
   3  -5  -7   51.02    3.04
   3   5   7   49.54    3.61
  -3   5  -7   50.18    2.88
   3  -5  -7   49.39    2.89
   3  -5  -8    9.08    1.26
   3   5   8   10.06    1.91
   3  -5  -8    6.90    1.02
  -3   5  -8    7.16    1.13
   3  -5  -9   15.37    1.41
   3   5   9   14.73    1.70
  -3   5  -9   14.47    1.33
  -3  -6  -8    7.56    1.17
   3  -6   8    9.38    1.14
   3   6  -8    7.43    1.11
  -3  -6  -7  186.06    4.71
   3  -6   7  198.91    5.36
   3   6  -7  194.90    5.67
  -3  -6  -6   71.46    3.16
   3  -6   6   70.82    3.48
   3   6  -6   71.43    3.65
  -3  -6  -5  137.08    4.57
   3   6  -5  124.12    4.51
   3  -6   5  135.66    4.89
   3   6  -5  135.75    5.03
  -3  -6  -4  303.53    6.94
   3   6  -4  312.86    7.27
   3  -6   4  294.40    7.17
   3   6  -4  310.64    7.32
  -3  -6  -3  165.64    5.21
   3   6  -3  165.47    5.34
   3  -6   3  168.35    5.38
  -3   6   3  162.33    8.06
  -3   6   2  510.55   13.97
  -3  -6  -2  519.44    9.27
   3   6  -2  504.60    9.38
   3  -6   2  511.45    9.15
  -3  -6  -1  369.03    7.98
   3   6  -1  356.47    7.90
   3  -6   1  365.68    7.67
  -3  -6   0    0.79    0.99
   3  -6   0    1.06    0.82
   3  -6   0   -0.17    0.82
  -3  -6   1  368.90    8.14
   3  -6  -1  359.39    8.20
  -3  -6   1  359.62   11.42
   3  -6  -1  358.77    7.55
   3  -6  -2  537.55   10.06
  -3  -6   2  505.49   13.79
   3  -6  -2  520.81    9.09
   3  -6  -3  174.03    5.80
   3   6   3  162.41    5.79
  -3  -6   3  167.76    8.17
   3  -6  -4  303.03    7.70
   3   6   4  298.91    8.25
  -3   6  -4  304.00    6.46
   3   6   4  299.76    6.49
   3  -6  -5  136.72    5.08
   3   6   5  122.96    5.48
  -3   6  -5  128.82    4.35
   3   6   5  121.10    3.96
   3  -6  -6   68.19    3.41
   3   6   6   69.37    4.12
   3  -6  -6   66.67    3.45
  -3   6  -6   72.34    3.25
   3  -6  -7  181.42    5.21
   3   6   7  197.05    6.47
  -3   6  -7  193.14    5.01
   3  -6  -7  184.28    5.07
   3  -6  -8    8.62    1.06
   3   6   8    9.73    1.44
   3  -6  -8    7.45    0.97
  -3   6  -8    9.15    1.12
  -3  -7  -7   10.08    1.08
   3  -7   7   11.95    1.30
  -3  -7  -6   19.42    1.56
   3  -7   6   18.33    1.72
   3   7  -6   18.25    1.61
  -3  -7  -5   21.69    1.83
   3   7  -5   18.36    1.75
   3  -7   5   23.34    2.00
   3   7  -4   11.90    1.48
   3  -7   4   10.68    1.55
  -3  -7  -4   14.35    1.63
  -3  -7  -3   52.53    3.02
   3   7  -3   48.08    2.98
   3  -7   3   51.88    3.05
  -3  -7  -2  114.38    4.49
   3   7  -2  112.71    4.55
   3  -7   2  112.01    4.43
  -3  -7  -1   15.29    1.87
   3  -7   1   14.60    1.72
   3  -7   1   17.42    1.92
   3  -7   0   89.26    4.11
   3  -7   0   88.83    3.97
  -3  -7   0   93.28    4.23
  -3  -7   1   15.19    1.89
   3  -7  -1   16.97    1.90
   3  -7  -1   13.88    1.70
  -3  -7   2  103.53    4.50
   3  -7  -2  111.41    4.73
  -3  -7   3   51.65    3.08
   3  -7  -3   51.33    3.21
  -3  -7   4   10.19    1.53
   3  -7  -4   12.74    1.61
   3   7   4   14.67    1.79
  -3   7  -4   12.08    1.27
   3   7   4   11.54    1.22
  -3  -7   5   21.34    1.94
   3  -7  -5   21.79    1.97
   3   7   5   20.33    2.04
  -3   7  -5   21.94    1.70
   3  -7  -6   15.56    1.52
   3  -7  -6   16.07    1.67
  -3  -7   6   16.09    1.54
   3   7   6   19.03    1.94
  -3   7  -6   13.35    1.28
   3  -7  -7   12.54    1.23
   3   7   7   13.18    1.48
   3  -7  -7   14.30    1.26
  -3   7  -7   12.93    1.18
  -3  -8  -5   20.66    1.57
   3  -8   5   23.27    1.70
  -3  -8  -4   32.03    2.10
   3   8  -4   29.25    2.04
   3  -8   4   32.25    2.20
   3   8  -3  175.23    5.19
   3  -8   3  193.52    5.38
  -3  -8  -3  182.46    5.16
  -3  -8  -2   50.18    2.85
   3  -8   2   49.85    2.90
  -3  -8  -1   23.25    2.04
   3  -8   1   24.48    2.10
   3  -8   1   24.42    2.02
  -3  -8   0  161.94    5.22
   3  -8   0  161.90    5.24
   3  -8   0  164.42    5.18
   3  -8  -1   24.53    2.11
  -3  -8   1   25.96    2.20
  -3  -8   2   47.12    2.82
   3  -8  -2   47.49    2.94
  -3  -8   3  180.88    5.23
   3  -8  -3  192.00    5.67
   3  -8  -4   31.15    2.23
  -3  -8   4   28.75    2.04
   3  -8  -5   19.79    1.58
  -3  -8   5   21.68    1.64
   3  -8  -5   21.66    1.75
   3  -9   3   30.98    1.89
  -3  -9  -3   28.13    1.76
  -3  -9  -2   23.50    1.72
   3  -9   2   24.57    1.81
  -3  -9  -1   14.87    1.40
   3  -9   1   16.45    1.59
  -3  -9   0   77.11    3.12
   3  -9   0   77.42    3.08
   3  -9  -1   13.92    1.48
  -3  -9   1   15.29    1.44
  -3  -9   2   22.69    1.70
   3  -9  -2   26.56    1.90
  -3  -9   3   30.53    1.80
   3  -9  -3   27.95    1.90
   4   0   0    8.13    1.38
   4   0   0    8.00    1.12
   4   0  -1  301.95    7.98
   4   0   1  304.32    8.41
   4   0  -1  302.97    5.17
   4   0  -1  310.44    5.50
   4   0   1  291.15    5.25
   4   0  -1  312.05    6.09
   4   0   1  301.76    6.19
   4   0  -1  296.18    5.26
   4   0   1  296.93    5.67
   4   0  -1  301.62    5.94
   4   0   1  310.03    5.11
   4   0   2 1442.08   19.19
   4   0  -2 1439.29   12.16
   4   0   2 1449.67   14.04
   4   0  -2 1451.90   12.08
   4   0  -2 1431.95   11.19
   4   0   2 1451.69   12.49
   4   0  -2 1436.44   13.58
   4   0   2 1456.24   11.66
  -4   0  -3 2934.89   17.70
   4   0  -3 2993.52   18.22
   4   0   3 2959.74   29.65
   4   0  -3 2976.53   18.54
   4   0   3 2921.66   20.98
   4   0   3 2975.69   18.44
   4   0  -3 2950.35   20.56
   4   0   3 2971.73   17.76
  -4   0  -4   19.33    1.61
   4   0  -4   23.37    1.82
   4   0  -4   20.62    1.61
   4   0  -4   22.81    1.79
   4   0   4   18.58    2.61
   4   0   4   21.68    1.75
   4   0  -4   19.61    1.95
  -4   0  -5  236.95    5.94
   4   0  -5  232.27    5.83
   4   0  -5  232.84    5.83
   4   0   5  216.80    9.62
   4   0  -5  238.67    6.52
   4   0  -6  367.77    7.58
   4   0  -6  367.96    7.85
   4   0  -6  366.68    8.37
  -4   0  -6  367.16    7.86
   4   0  -7   87.50    3.73
   4   0  -7   96.67    4.17
   4   0   7   90.36    4.11
   4   0  -7   86.13    4.12
  -4   0  -7   90.93    4.04
   4   0  -8   53.46    2.85
   4   0  -8   53.27    3.16
   4   0  -8   50.14    2.95
  -4   0  -8   54.31    3.09
   4   0  -9   41.89    2.56
  -4   0  -9   44.12    2.64
  -4   0 -10    3.67    0.78
  -4  -1 -10   14.37    1.33
  -4  -1  -9    4.30    0.99
   4   1  -9    5.82    1.01
   4   1  -8   16.09    1.90
   4   1  -8   18.59    2.07
  -4  -1  -8   17.89    1.92
  -4  -1  -7   79.12    3.90
   4   1  -7   88.64    4.04
   4   1  -7   82.95    3.61
   4   1  -7   83.65    4.42
  -4  -1  -6  216.58    6.26
   4   1  -6  210.81    5.62
   4   1  -6  210.40    6.02
   4  -1   6  190.97    9.97
   4  -1   6  202.35    5.70
   4   1  -6  204.68    6.78
  -4  -1  -5    5.26    1.07
   4  -1   5    3.06    0.97
   4   1  -5    3.15    0.93
   4   1  -5    3.05    0.82
  -4   1   5    3.67    1.13
   4  -1   5    4.44    1.83
   4   1  -5    4.24    1.34
  -4   1   4  106.49    5.12
   4  -1   4  104.78    6.39
   4  -1   4  108.49    4.03
   4   1  -4  113.07    3.86
   4   1  -4  116.12    4.65
   4   1  -3   17.04    1.48
   4  -1   3   18.04    2.47
   4  -1   3   17.53    1.66
   4  -1   3   18.43    1.57
  -4   1   3   19.70    2.20
   4   1  -3   15.91    1.73
   4   1  -2  137.00    3.71
   4  -1   2  134.56    6.21
   4   1  -2  142.80    3.75
   4  -1   2  136.29    4.21
   4  -1   2  139.43    3.94
   4   1  -2  133.94    4.41
   4   1  -1  273.34    4.92
   4  -1   1  262.44    8.24
   4   1  -1  277.64    4.98
   4   1  -1  275.68    5.69
   4  -1   1  274.56    5.79
   4  -1   1  275.89    5.36
   4   1  -1  266.30    5.82
   4  -1   1  273.04    4.58
   4   1  -1  274.25    7.23
   4   1   0  756.42   12.09
   4  -1   0  773.80   13.57
   4   1   0  740.20    7.85
   4  -1   0  764.96    9.55
   4   1   0  737.90    9.62
   4  -1   0  740.58    8.84
   4  -1   0  760.17    9.00
   4   1   0  743.43    9.28
   4  -1  -1  278.58    8.09
   4   1   1  272.21    7.55
   4  -1  -1  276.26    5.11
   4  -1  -1  275.23    5.49
   4   1   1  270.44    6.05
   4  -1  -1  268.05    5.19
   4   1   1  268.70    5.48
   4  -1  -1  269.10    5.47
   4   1   2  132.99    5.48
   4  -1  -2  136.53    3.84
   4  -1  -2  135.41    3.94
   4  -1  -2  132.77    3.64
   4  -1  -2  132.71    3.96
   4  -1  -2  140.40    5.73
   4   1   2  131.40    3.73
   4   1   3   17.23    2.15
   4  -1  -3   18.16    1.61
   4   1   3   17.30    1.50
   4  -1  -3   17.44    1.59
  -4  -1   3   17.37    2.01
   4   1   3   16.95    1.50
   4  -1  -3   15.83    1.54
   4  -1  -4  116.80    4.05
   4  -1  -4  122.10    3.96
   4   1   4  115.94    6.00
   4   1   4  113.74    4.88
   4   1   4  116.66    3.77
   4  -1  -4  107.11    3.87
  -4  -1   4  114.78    5.48
   4   1   4  112.87    3.79
  -4   1  -4  115.27    3.71
   4  -1  -5    3.83    0.78
   4   1   5    3.09    1.17
   4  -1  -5    1.94    0.89
   4   1   5    5.36    1.70
   4  -1  -5    3.65    0.92
  -4  -1   5    2.42    1.31
  -4   1  -5    3.07    0.80
   4  -1  -6  214.06    5.70
   4  -1  -6  197.15    5.65
   4  -1  -6  200.05    5.73
   4   1   6  195.01    9.07
   4   1   6  216.14    7.21
   4  -1  -6  196.79    5.64
  -4  -1   6  203.59    8.61
  -4   1  -6  213.43    5.78
   4  -1  -7   87.67    3.79
   4  -1  -7   82.78    3.71
   4  -1  -7   73.15    3.60
  -4   1  -7   82.59    3.78
   4  -1  -8   16.78    1.67
   4  -1  -8   16.81    1.82
  -4   1  -8   18.25    1.90
  -4   1  -9    6.31    1.09
   4  -1  -9    4.77    0.82
   4  -1  -9    5.42    1.05
  -4   1 -10   13.67    1.28
  -4  -2 -10   11.58    1.19
   4   2  -9   34.46    2.48
  -4  -2  -9   30.47    2.14
   4   2  -8   44.71    3.22
  -4  -2  -8   43.78    2.82
  -4  -2  -7   62.77    3.47
   4   2  -7   62.18    3.97
  -4  -2  -6   22.60    2.19
   4   2  -6   22.31    1.97
  -4   2   6   17.70    2.54
   4  -2   6   19.77    3.21
   4   2  -6   18.19    2.34
   4   2  -5   10.46    1.33
   4  -2   5   12.19    2.54
  -4   2   5   10.42    1.81
   4   2  -5   11.26    1.82
   4   2  -4  190.27    5.06
   4  -2   4  196.17    8.98
   4  -2   4  194.45    5.11
  -4   2   4  194.10    7.63
   4   2  -4  188.36    6.25
   4   2  -3   26.21    1.83
   4  -2   3   24.28    2.93
   4  -2   3   24.49    1.84
   4  -2   3   27.88    1.96
   4   2  -3   29.04    2.34
  -4   2   3   28.57    2.83
   4   2  -2  146.06    3.95
   4  -2   2  152.10    6.82
   4  -2   2  153.86    4.40
   4  -2   2  144.98    4.29
   4  -2   2  152.21    4.13
   4   2  -2  156.49    4.95
   4   2  -1  274.76    5.08
   4  -2   1  279.77    8.88
   4  -2   1  271.68    5.70
   4   2  -1  269.95    5.69
   4  -2   1  279.02    5.41
   4   2  -1  276.89    6.15
   4  -2   0   19.68    2.36
   4  -2   0   20.43    1.43
   4   2   0   18.42    1.60
   4  -2   0   16.18    1.42
   4  -2   0   18.35    1.43
   4   2   0   16.60    1.46
   4   2   0   18.39    1.74
   4  -2  -1  263.48    8.17
   4   2   1  270.35    6.84
   4  -2  -1  262.09    5.74
   4  -2  -1  291.30    5.70
   4   2   1  276.86    6.36
   4  -2  -1  274.39    5.52
   4  -2  -1  265.38    5.31
   4   2   1  275.30    5.68
   4   2   2  142.69    5.24
   4  -2  -2  158.67    4.47
   4  -2  -2  152.48    4.38
   4  -2  -2  153.27    4.14
  -4  -2   2  145.59    5.43
   4   2   2  146.48    4.02
   4  -2  -2  141.90    3.94
   4  -2  -2  151.14    6.26
   4  -2  -3   28.26    2.04
   4  -2  -3   26.52    1.92
   4   2   3   24.66    2.48
   4   2   3   26.54    1.78
  -4  -2   3   24.89    2.51
   4  -2  -3   22.89    1.60
   4   2   3   24.13    1.83
   4  -2  -4  199.89    5.52
   4   2   4  199.83    4.80
   4  -2  -4  193.53    5.04
  -4  -2   4  198.12    7.57
   4   2   4  193.70    6.78
  -4   2  -4  197.13    4.78
   4   2   4  191.40    5.08
   4  -2  -5   11.40    1.30
   4  -2  -5    9.98    1.46
   4  -2  -5   12.47    1.49
   4   2   5   10.78    2.09
  -4   2  -5    9.69    1.25
  -4  -2   5   12.05    2.13
   4   2   5   10.64    1.35
   4  -2  -6   17.89    1.74
   4  -2  -6   19.02    1.93
   4   2   6   21.39    2.55
  -4   2  -6   19.45    1.83
  -4  -2   6   21.71    3.07
   4  -2  -7   60.15    3.24
   4  -2  -7   63.12    3.24
   4   2   7   65.96    4.22
  -4   2  -7   63.15    3.30
   4  -2  -8   47.48    2.81
   4  -2  -8   45.36    2.68
  -4   2  -8   46.45    2.83
   4  -2  -9   34.81    1.99
   4   2   9   35.68    2.45
  -4   2  -9   33.85    2.20
  -4   2 -10   12.57    1.20
  -4  -3  -9    0.75    0.54
   4   3  -9   -0.07    0.57
  -4  -3  -8    4.20    1.09
   4   3  -8    3.76    1.17
  -4  -3  -7    4.19    1.24
   4   3  -7    6.07    1.55
   4  -3   6   11.94    1.49
   4   3  -6   10.98    1.93
  -4   3   5  100.00    6.04
   4  -3   5  106.84    4.04
   4   3  -5  101.21    5.09
   4  -3   4   74.76    5.60
   4  -3   4   71.46    3.29
  -4   3   4   71.70    5.00
   4   3  -4   74.02    4.08
  -4   3   3   28.10    3.05
   4  -3   3   24.60    3.16
   4  -3   3   24.50    1.97
   4   3  -3   26.67    2.40
   4  -3   2   29.94    3.19
  -4  -3  -2   29.98    1.89
   4  -3   2   32.16    2.13
   4   3  -2   31.31    2.36
   4  -3   1  159.19    6.91
  -4  -3  -1  160.73    4.32
   4   3  -1  152.38    4.34
   4  -3   1  163.04    4.53
   4  -3   1  161.34    4.19
   4  -3   1  165.91    4.21
   4   3  -1  160.32    4.88
   4   3   0    2.31    0.72
   4  -3   0    2.27    0.67
   4  -3   0    1.72    0.68
   4  -3   0    1.49    0.50
   4  -3   0    1.86    0.55
   4   3   0    3.01    0.83
   4  -3  -1  174.71    6.92
   4  -3  -1  164.40    4.65
   4  -3  -1  164.66    4.49
  -4  -3   1  160.08    5.87
   4  -3  -1  154.88    3.89
   4   3   1  158.74    4.37
   4  -3  -2   34.01    2.23
   4  -3  -2   30.75    2.18
   4   3   2   32.92    2.63
   4  -3  -2   29.48    2.00
  -4  -3   2   33.12    2.99
   4   3   2   30.39    1.89
   4  -3  -2   32.97    3.12
   4  -3  -3   25.96    2.11
   4  -3  -3   25.32    1.94
   4   3   3   22.76    2.38
  -4  -3   3   29.18    3.06
   4   3   3   22.60    1.85
   4  -3  -4   78.08    3.71
   4  -3  -4   79.14    3.31
   4   3   4   63.35    4.14
  -4  -3   4   74.34    5.04
  -4   3  -4   70.04    2.91
   4   3   4   70.79    3.27
   4  -3  -5  114.31    4.17
   4  -3  -5  118.83    4.60
   4  -3  -5  122.83    4.13
   4   3   5  104.99    5.57
  -4  -3   5  114.46    6.51
  -4   3  -5  113.91    3.97
   4   3   5  116.22    4.21
   4  -3  -6   12.42    1.50
   4  -3  -6   14.07    1.65
   4   3   6   10.91    2.22
  -4   3  -6   13.75    1.49
   4  -3  -7    7.25    1.14
  -4   3  -7    6.54    1.15
   4   3   7    6.31    1.62
   4  -3  -7    4.96    1.06
   4  -3  -8    3.49    0.94
  -4   3  -8    4.85    1.01
   4   3   8    3.60    1.14
   4  -3  -8    3.36    0.89
  -4   3  -9    0.19    0.47
   4  -3  -9   -0.16    0.28
   4   4  -9   12.63    1.43
  -4  -4  -9   11.03    1.34
  -4  -4  -8    8.61    1.34
   4   4  -8    8.37    1.54
  -4  -4  -7   90.00    4.17
   4   4  -7   84.63    4.53
   4   4  -6   79.47    4.55
   4  -4   5   11.72    1.39
   4   4  -5    9.17    1.61
   4  -4   4  204.56    9.25
   4  -4   4  207.81    5.45
  -4   4   4  214.73    9.20
   4   4  -4  217.75    7.02
  -4   4   3  100.03    6.06
  -4  -4  -3   94.40    3.50
   4  -4   3   87.38    3.57
   4   4  -3   87.96    4.15
   4  -4   2  259.87    9.51
  -4  -4  -2  271.96    6.07
   4  -4   2  271.51    6.14
   4  -4   2  276.23    6.22
   4   4  -2  278.04    6.93
   4  -4   1  171.23    7.43
  -4  -4  -1  171.12    4.94
   4  -4   1  172.96    4.84
   4  -4   1  170.29    4.71
   4   4  -1  161.42    4.96
   4  -4   0   69.64    4.64
   4  -4   0   73.39    3.28
   4   4   0   75.18    3.32
   4  -4   0   74.26    3.23
   4  -4   0   71.77    3.00
   4   4   0   84.68    3.40
   4  -4  -1  168.71    6.97
   4  -4  -1  172.59    5.28
   4  -4  -1  173.49    4.94
  -4  -4   1  172.34    6.91
   4  -4  -1  164.07    4.44
   4  -4  -2  266.01    6.29
   4   4   2  270.37    7.57
   4  -4  -2  269.08    5.71
  -4  -4   2  258.89    8.76
   4  -4  -3   91.56    4.09
   4  -4  -3   86.24    3.57
   4   4   3   85.12    4.62
  -4  -4   3   86.23    5.38
   4   4   3   90.78    3.77
   4  -4  -4  203.85    5.36
   4   4   4  185.52    7.17
  -4  -4   4  200.67    8.49
   4   4   4  206.10    5.69
   4  -4  -5   10.11    1.30
   4  -4  -5   11.69    1.66
   4  -4  -5   13.03    1.37
   4   4   5    7.83    1.81
  -4   4  -5    9.44    1.17
   4   4   5   10.74    1.40
   4  -4  -6   78.38    3.60
   4  -4  -6   80.10    3.86
   4   4   6   73.73    4.73
  -4   4  -6   80.27    3.43
   4  -4  -7   85.30    3.68
   4   4   7   83.78    4.90
   4  -4  -7   86.32    3.80
  -4   4  -7   85.15    3.47
   4  -4  -8    8.68    1.17
   4  -4  -8    8.73    1.12
   4   4   8    8.12    1.62
  -4   4  -8    9.46    1.11
  -4   4  -9   10.60    1.09
  -4  -5  -8    3.43    0.85
   4  -5   8    4.09    0.94
   4   5  -8    3.74    0.90
   4  -5   7   20.88    1.84
   4   5  -7   22.97    2.19
   4  -5   6   89.50    3.86
   4   5  -6   92.38    4.48
  -4  -5  -5   60.58    2.82
   4  -5   5   61.65    3.32
   4   5  -5   70.30    4.00
  -4  -5  -4   22.29    1.86
   4  -5   4   21.68    1.76
   4  -5   4   23.06    2.16
   4   5  -4   21.48    2.24
   4  -5   3   80.05    5.46
  -4  -5  -3   78.77    3.44
   4  -5   3   80.97    3.39
   4  -5   3   77.78    3.62
   4   5  -3   82.01    3.99
  -4   5   3   67.41    5.38
   4  -5   2   57.14    4.67
  -4  -5  -2   66.77    3.25
   4  -5   2   67.86    3.14
   4  -5   2   60.37    3.13
   4   5  -2   62.63    3.28
   4  -5   1   85.51    5.37
  -4  -5  -1   89.68    3.82
   4  -5   1   92.86    3.70
   4  -5   1   86.63    3.64
   4   5  -1   89.12    3.64
   4  -5   0  292.05    9.45
  -4  -5   0  342.01    7.53
   4  -5   0  275.58    7.00
   4  -5   0  323.88    6.85
   4  -5  -1   78.77    3.92
   4   5   1   89.95    3.88
  -4  -5   1   80.32    5.15
   4  -5  -1   89.06    3.61
   4  -5  -1   82.35    4.98
   4  -5  -2   60.05    3.51
   4  -5  -2   61.43    3.15
  -4  -5   2   55.89    4.52
   4  -5  -2   57.52    2.91
   4  -5  -3   85.66    4.26
   4  -5  -3   77.64    3.33
   4   5   3   72.91    4.23
  -4  -5   3   73.55    5.31
   4  -5  -4   25.05    2.41
   4  -5  -4   24.06    1.81
   4   5   4   22.82    2.68
   4   5   4   23.18    2.02
   4  -5  -5   63.21    3.22
   4  -5  -5   69.83    3.77
   4   5   5   58.52    4.07
   4   5   5   57.07    2.93
   4  -5  -6   89.27    3.76
   4  -5  -6   94.94    4.14
   4   5   6   88.97    4.90
  -4   5  -6   87.98    3.41
   4  -5  -7   21.75    1.77
   4  -5  -7   22.17    1.90
   4   5   7   18.13    2.30
  -4   5  -7   20.54    1.58
  -4   5  -8    3.52    0.74
   4  -5  -8    3.53    0.63
   4  -6   7   20.54    1.63
   4   6  -7   19.23    1.74
   4  -6   6    0.74    0.67
   4   6  -6   -0.01    0.58
  -4  -6  -5   21.90    1.70
   4  -6   5   24.25    2.06
   4   6  -5   24.79    2.15
  -4  -6  -4   31.52    2.22
   4  -6   4   32.56    2.40
   4   6  -4   33.72    2.51
  -4  -6  -3  277.24    6.57
   4  -6   3  279.32    6.84
   4   6  -3  269.71    6.63
  -4  -6  -2   41.08    2.70
   4  -6   2   39.94    2.69
  -4  -6  -1    6.37    1.31
   4  -6   1    6.04    1.15
  -4  -6   0  301.52    7.42
   4  -6   0  300.91    6.94
  -4  -6   1    5.57    1.41
   4  -6  -1    5.71    1.06
   4  -6  -1    5.54    1.19
   4  -6  -1    4.88    1.07
  -4  -6   2   40.10    2.92
   4  -6  -2   37.42    2.37
   4  -6  -2   37.91    2.90
   4  -6  -2   39.84    2.56
   4  -6  -3  287.77    7.74
   4   6   3  278.25    6.66
   4  -6  -4   32.55    2.67
   4   6   4   31.94    2.80
   4   6   4   33.19    2.28
   4  -6  -5   27.16    2.34
   4   6   5   23.49    2.44
   4   6   5   21.19    1.72
   4   6   6    1.21    0.79
   4  -6  -6    0.73    0.66
   4  -6  -7   19.01    1.56
   4  -7   6    6.38    1.00
  -4  -7  -5   19.39    1.54
   4  -7   5   23.28    1.81
  -4  -7  -4    0.74    0.72
   4  -7   4    1.97    0.86
  -4  -7  -3    6.02    1.18
   4  -7   3    6.32    1.18
  -4  -7  -2   45.10    2.74
   4  -7   2   44.28    2.74
  -4  -7  -1   18.77    1.92
   4  -7   1   20.81    1.89
  -4  -7   0   15.71    1.90
   4  -7   0   12.88    1.69
   4  -7   0   15.72    1.70
  -4  -7   1   18.85    2.02
   4  -7  -1   18.72    1.71
   4  -7  -1   22.67    2.14
   4  -7  -1   19.06    1.88
  -4  -7   2   44.22    2.92
   4  -7  -2   45.27    3.05
  -4  -7   3    6.89    1.38
   4  -7  -3    7.21    1.28
   4   7   3    5.98    1.09
  -4  -7   4    0.63    0.82
   4  -7  -4    2.01    0.94
   4   7   4    1.30    0.71
  -4  -7   5   20.31    1.79
   4  -7  -5   26.31    2.04
  -4  -7   6    6.61    1.02
   4  -7  -6    5.28    0.91
  -4  -8  -4   41.59    2.06
   4  -8   4   46.25    2.30
  -4  -8  -3   36.76    2.08
   4  -8   3   38.32    2.24
  -4  -8  -2   58.93    2.76
   4  -8   2   58.36    2.83
  -4  -8  -1   18.48    1.72
   4  -8   1   18.74    1.58
   4  -8   1   19.53    1.75
  -4  -8   0   41.88    2.52
   4  -8   0   42.12    2.47
  -4  -8   1   17.51    1.73
   4  -8  -1   17.20    1.69
  -4  -8   2   59.59    2.94
   4  -8  -2   58.83    3.02
   4   8   2   54.35    2.55
  -4  -8   3   33.06    2.20
   4  -8  -3   40.24    2.43
   4   8   3   34.88    1.89
  -4  -8   4   41.33    2.23
   4  -8  -4   47.90    2.53
  -4  -9   0    6.29    0.91
   5   0   0   -0.25    0.49
   5   0   0   -0.38    0.70
   5   0   0    0.77    0.59
   5   0   0   -1.17    0.91
   5   0   0    0.02    0.59
   5   0   1  231.55    8.35
   5   0  -1  230.71    5.08
   5   0  -1  233.43    5.44
   5   0   1  216.74    5.10
   5   0   1  237.09    6.39
   5   0  -1  234.04    5.33
   5   0   1  219.05    5.58
   5   0   1  232.44    5.69
   5   0  -1  236.04    6.06
   5   0   1  224.10    4.84
   5   0  -1  231.44    8.02
   5   0  -2    7.52    1.07
   5   0  -2    8.50    1.27
   5   0   2    6.98    1.00
   5   0   2    9.81    1.54
   5   0  -2    8.06    1.03
   5   0   2    3.76    1.16
   5   0   2    9.38    1.32
   5   0  -2    8.48    1.34
   5   0   2    6.90    1.01
   5   0  -3   16.48    1.62
   5   0  -3   17.97    1.67
   5   0   3   17.13    2.02
   5   0   3   16.35    2.45
   5   0   3   18.93    1.78
   5   0  -3   15.08    1.78
   5   0  -4  399.96    7.78
   5   0   4  406.92    9.03
   5   0  -4  393.23    8.70
   5   0  -5  384.23    7.89
   5   0   5  386.26    9.03
   5   0  -5  391.97    8.92
  -5   0  -5  385.91    7.54
   5   0  -6   45.28    2.82
   5   0   6   48.51    3.18
   5   0  -6   46.37    3.11
  -5   0  -6   47.67    2.75
   5   0  -7  130.48    4.47
   5   0   7  134.40    4.82
   5   0  -7  133.65    4.89
  -5   0  -7  130.80    4.49
  -5   0  -8    5.59    1.08
   5   0  -8    5.16    0.93
  -5   0  -9    0.56    0.51
  -5  -1  -9   17.64    1.48
   5   1  -8   13.28    1.58
  -5  -1  -8   11.94    1.31
   5   1  -7   12.33    1.53
   5   1  -7   10.01    1.64
  -5  -1  -7   12.14    1.46
   5   1  -6   13.52    1.66
   5  -1   6   15.85    1.72
   5   1  -6   14.76    2.06
  -5  -1  -6   15.37    1.66
  -5  -1  -5  174.84    5.33
   5   1  -5  185.29    5.41
   5  -1   5  177.58    5.65
   5   1  -5  183.92    6.63
  -5  -1  -4    5.37    1.05
   5  -1   4    4.80    1.22
   5   1  -4    3.74    0.98
   5  -1   4    3.59    1.57
   5   1  -4    4.02    1.18
   5   1  -3   47.65    2.59
   5  -1   3   55.81    4.84
   5  -1   3   50.78    3.09
   5  -1   3   53.50    2.89
   5   1  -3   51.21    3.31
   5   1  -2   71.53    3.03
   5  -1   2   70.90    5.20
   5   1  -2   75.72    3.10
   5  -1   2   80.57    3.75
   5  -1   2   69.50    3.37
   5  -1   2   75.08    3.29
   5   1  -2   74.40    3.73
   5  -1   1   89.79    5.52
   5   1  -1   97.38    3.27
   5   1  -1   96.28    3.31
   5  -1   1   97.76    3.76
   5  -1   1  102.99    4.20
   5   1  -1   95.49    3.30
   5  -1   1   93.04    3.75
   5  -1   1   97.72    3.68
   5   1  -1  103.23    4.16
   5   1  -1   94.96    4.93
   5   1   0    9.97    1.06
   5  -1   0    8.05    1.26
   5   1   0    7.62    1.22
   5  -1   0    7.03    1.21
   5   1   0    9.61    1.20
   5   1   0   10.47    1.62
   5  -1   0    8.87    1.68
   5  -1   0    8.00    1.19
   5   1   0    8.68    1.33
   5   1   0    7.61    1.03
   5   1   1   92.19    5.01
   5  -1  -1   94.50    3.36
   5  -1  -1   89.21    3.61
   5   1   1  103.20    4.30
   5  -1  -1   98.51    3.58
   5   1   1   99.27    3.81
   5  -1  -1   96.48    3.76
   5   1   1   93.11    3.40
   5  -1  -1   97.10    5.45
   5   1   2   61.12    4.31
   5  -1  -2   72.12    3.12
   5  -1  -2   72.00    3.23
   5   1   2   72.76    3.86
   5  -1  -2   72.22    3.00
   5   1   2   71.91    3.21
   5  -1  -2   68.25    3.26
   5   1   2   69.02    3.04
   5   1   3   42.46    3.66
   5  -1  -3   55.35    2.92
   5  -1  -3   53.89    2.83
   5   1   3   52.28    3.47
   5   1   3   52.78    2.76
   5  -1  -3   55.11    2.99
   5   1   3   51.00    2.70
   5  -1  -4    4.35    1.13
   5   1   4    3.01    1.43
   5  -1  -4    5.33    1.13
   5   1   4    5.98    1.20
   5  -1  -4    5.13    1.21
   5  -1  -5  198.53    5.80
   5   1   5  187.77    6.74
   5  -1  -5  169.45    5.39
  -5   1  -5  180.40    4.95
   5  -1  -6   14.11    1.73
   5   1   6   17.09    2.23
   5  -1  -6   15.22    1.61
  -5   1  -6   14.67    1.51
   5  -1  -7    8.09    1.32
  -5   1  -7   11.02    1.37
   5  -1  -8   11.79    1.34
   5   1   8   10.18    1.40
  -5   1  -8   10.89    1.24
  -5   1  -9   16.76    1.38
  -5  -2  -9    1.75    0.53
   5  -2   8   63.01    2.73
   5   2  -8   65.84    3.48
  -5  -2  -8   60.67    2.99
   5  -2   7   16.45    1.69
   5   2  -7   15.88    2.04
  -5  -2  -7   19.40    1.88
  -5  -2  -6   32.12    2.44
   5  -2   6   30.30    2.35
   5   2  -6   27.32    2.74
  -5  -2  -5   32.37    2.42
   5  -2   5   32.87    2.50
   5   2  -5   28.52    2.98
   5   2  -4   54.21    2.92
   5  -2   4   54.39    5.22
   5  -2   4   56.53    3.08
   5  -2   4   50.12    3.02
   5   2  -4   47.87    3.54
   5   2  -3   10.13    1.34
   5  -2   3    8.34    1.29
   5  -2   3    8.72    1.45
   5  -2   3    9.68    2.03
  -5   2   3    8.46    1.64
   5   2  -3    9.96    1.65
   5  -2   2  246.53    9.94
   5  -2   2  229.51    6.02
   5  -2   2  243.60    5.83
   5   2  -2  238.51    6.82
   5  -2   1   96.57    5.94
   5   2  -1  103.35    4.04
   5  -2   1  101.39    3.96
   5  -2   1  102.16    3.75
   5   2  -1  104.47    4.29
   5  -2   0  418.92   11.89
   5  -2   0  403.99    8.11
   5   2   0  424.02    8.46
   5  -2   0  422.59    7.78
   5  -2   0  416.40    7.36
   5   2   0  420.54    8.16
   5  -2  -1  107.50    3.79
   5  -2  -1  105.76    4.09
   5   2   1  102.09    4.44
   5  -2  -1  108.01    3.87
   5  -2  -1  100.30    3.68
   5   2   1  101.33    3.88
   5   2   1  101.72    3.85
   5  -2  -1  103.63    5.82
   5  -2  -2  239.73    6.00
   5  -2  -2  242.46    6.11
   5   2   2  234.47    7.05
   5  -2  -2  235.09    5.67
   5   2   2  218.82    5.59
   5  -2  -2  214.17    5.38
   5  -2  -2  232.36    8.73
   5   2   2  234.23    5.80
   5  -2  -3    8.51    1.31
   5  -2  -3    8.69    1.28
   5   2   3    8.69    1.70
   5  -2  -3    7.74    1.16
   5   2   3    8.02    1.21
   5   2   3    8.14    1.23
   5  -2  -4   51.68    3.04
   5  -2  -4   52.96    2.92
   5   2   4   49.80    3.72
   5   2   4   52.76    2.80
   5  -2  -4   44.05    2.52
   5   2   4   52.22    2.88
   5  -2  -5   33.85    2.53
   5   2   5   34.91    3.26
   5  -2  -6   33.51    2.49
   5   2   6   29.11    2.96
  -5   2  -6   33.33    2.11
   5  -2  -7   16.87    1.78
   5   2   7   18.39    2.33
  -5   2  -7   20.47    1.67
   5  -2  -8   65.30    2.88
   5   2   8   65.32    3.45
  -5   2  -8   60.82    2.74
  -5  -3  -8    0.43    0.52
   5   3  -8    1.95    0.86
  -5  -3  -7   12.22    1.52
   5  -3   7   13.43    1.39
   5   3  -7   12.01    1.79
  -5  -3  -6    5.25    1.18
   5  -3   6    5.12    1.18
   5   3  -6    5.03    1.40
   5  -3   5   26.29    2.17
   5   3  -5   28.04    2.93
   5  -3   4   19.27    1.94
   5   3  -4   21.24    2.55
   5  -3   3  130.70    7.73
   5  -3   3  124.66    4.56
   5  -3   3  124.11    4.27
   5   3  -3  132.46    5.49
  -5   3   3  110.99    6.31
   5  -3   2   37.07    4.06
   5  -3   2   40.11    2.59
  -5   3   2   35.35    3.43
   5  -3   2   37.81    2.24
   5   3  -2   38.30    2.87
   5  -3   1   21.48    2.90
   5   3  -1   26.62    2.08
   5  -3   1   25.55    2.09
   5  -3   1   29.82    2.06
   5   3  -1   26.38    2.28
   5  -3   0   28.45    3.39
   5  -3   0   24.70    2.25
   5   3   0   25.10    2.19
   5  -3   0   24.16    2.01
   5  -3   0   24.00    1.82
   5   3   0   23.79    2.06
   5  -3  -1   27.01    2.08
   5  -3  -1   26.46    2.25
   5   3   1   22.41    2.20
   5  -3  -1   24.27    2.03
   5  -3  -1   22.23    1.75
   5   3   1   23.58    1.95
   5  -3  -1   25.87    3.12
   5  -3  -2   40.47    2.67
   5  -3  -2   33.98    2.50
   5   3   2   33.40    2.91
   5   3   2   37.72    2.34
   5   3   2   38.40    2.57
   5  -3  -3  129.31    4.87
   5  -3  -3  127.76    4.55
   5   3   3  123.04    5.65
   5   3   3  126.28    4.05
   5   3   3  127.03    4.53
   5  -3  -4   23.66    2.20
   5  -3  -4   22.53    1.97
   5   3   4   22.42    2.04
   5  -3  -5   29.66    2.44
   5   3   5   30.09    2.33
   5  -3  -6    5.90    1.15
   5  -3  -7   12.80    1.48
   5   3   7   14.61    1.95
  -5   3  -8    1.17    0.44
   5   3   8    1.88    0.78
   5  -3  -8    1.44    0.60
   5  -4   8   38.36    2.03
   5   4  -8   38.43    2.41
  -5  -4  -7   11.72    1.40
   5  -4   7   12.18    1.32
   5   4  -7   10.60    1.66
  -5  -4  -6   76.98    3.71
   5  -4   6   79.67    3.51
   5   4  -6   83.60    4.43
   5  -4   5   77.22    3.35
   5  -4   5   77.89    3.58
   5   4  -5   77.05    4.38
   5  -4   4    6.20    1.23
   5  -4   4    5.10    1.12
   5   4  -4    6.64    1.61
   5  -4   3   12.50    1.56
   5  -4   3   13.09    1.47
   5   4  -3   11.93    1.78
   5  -4   2   75.35    3.50
   5  -4   2   74.74    3.32
   5   4  -2   75.34    3.95
  -5  -4  -1   17.56    1.69
   5  -4   1   19.98    1.87
   5  -4   1   16.22    1.56
   5  -4   1   16.87    2.83
   5   4  -1   17.45    1.81
  -5  -4   0  146.28    4.81
   5   4   0  140.98    4.85
   5  -4   0  155.01    4.98
   5   4   0  144.55    4.77
   5  -4  -1   15.68    1.77
   5  -4  -1   14.33    1.81
   5   4   1   15.45    1.82
   5  -4  -1   15.27    2.49
   5   4   1   13.73    1.54
   5  -4  -2   72.35    3.77
   5  -4  -2   71.67    3.54
   5   4   2   71.26    4.06
   5   4   2   70.34    3.57
   5  -4  -3   14.22    1.83
   5  -4  -3   12.37    1.59
   5   4   3   12.59    2.10
   5   4   3   15.65    1.80
   5  -4  -4    4.68    1.09
   5  -4  -4    6.19    1.35
   5   4   4    5.67    1.28
   5  -4  -5   87.25    4.11
   5   4   5   81.90    3.58
   5  -4  -6   86.23    3.87
   5  -4  -7   12.27    1.40
   5   4   7   10.94    1.60
   5  -4  -8   32.72    1.83
   5   4   8   35.45    2.42
  -5  -5  -7    5.19    0.95
   5  -5   7    6.80    1.03
   5   5  -7    7.25    1.08
   5  -5   6    9.71    1.30
   5   5  -6   10.59    1.62
   5  -5   5    0.96    0.82
   5   5  -5   -0.97    0.81
   5  -5   4  169.94    4.72
   5  -5   4  170.47    5.13
   5   5  -4  176.50    6.03
   5  -5   3   39.37    2.43
   5  -5   3   37.22    2.52
   5   5  -3   39.87    2.84
  -5  -5  -2   77.90    3.39
   5  -5   2   84.37    3.61
   5  -5   2   85.24    3.63
   5   5  -2   83.89    3.88
  -5  -5  -1   19.46    1.82
   5  -5   1   20.46    1.98
   5  -5   1   20.13    1.82
   5   5  -1   18.07    1.78
  -5  -5   0   14.59    1.72
   5  -5   0   16.53    2.01
   5  -5   0   17.03    1.69
  -5  -5   1   17.20    1.94
   5  -5  -1   16.73    1.90
   5  -5  -1   19.81    2.05
   5  -5  -2   74.51    3.94
   5  -5  -2   78.78    3.69
   5   5   2   81.58    4.07
   5   5   2   85.37    3.95
   5  -5  -3   37.17    2.84
   5  -5  -3   35.96    2.37
   5   5   3   38.85    3.04
   5   5   3   42.53    2.71
   5  -5  -4  181.72    5.97
   5  -5  -4  158.03    4.59
   5   5   4  170.31    6.30
   5   5   4  171.01    5.15
   5  -5  -5   -0.96    0.82
   5   5   5    0.16    0.65
   5  -5  -6   10.77    1.43
   5   5   6   10.34    1.65
   5  -5  -7    7.39    1.01
   5   5   7    6.96    1.23
  -5  -6  -6    5.82    0.90
   5  -6   6    5.44    0.92
   5  -6   5   43.89    2.40
   5   6  -5   41.82    2.46
   5  -6   4    8.68    1.15
   5   6  -4    7.22    1.12
  -5  -6  -3   11.89    1.28
   5  -6   3   13.76    1.54
  -5  -6  -2   67.26    3.09
   5  -6   2   70.42    3.27
  -5  -6  -1  374.66    7.54
   5  -6   1  379.81    7.44
  -5  -6   0   22.16    2.11
   5  -6   0   24.92    2.24
   5  -6   0   22.63    1.93
  -5  -6   1  373.85    7.92
   5  -6  -1  380.18    7.78
   5  -6  -1  376.14    7.14
  -5  -6   2   69.09    3.53
   5  -6  -2   69.08    3.73
   5  -6  -2   74.25    3.28
   5   6   2   72.56    3.52
  -5  -6   3   12.16    1.65
   5  -6  -3   13.12    1.64
   5  -6  -3   13.75    1.42
   5   6   3   10.35    1.46
   5   6   3   12.06    1.51
   5  -6  -4    9.84    1.49
   5   6   4    9.07    1.35
   5   6   4    8.16    1.14
   5  -6  -5   41.99    2.52
   5   6   5   40.30    2.62
   5   6   5   40.50    2.15
   5   6   6    6.41    1.13
   5  -6  -6    7.21    1.01
   5  -7   4   30.50    1.89
  -5  -7  -3   16.59    1.39
   5  -7   3   20.75    1.68
  -5  -7  -2    6.06    1.07
   5  -7   2    5.78    0.99
  -5  -7  -1   17.18    1.56
   5  -7   1   19.68    1.84
   5  -7   1   16.64    1.60
  -5  -7   0    3.46    1.02
   5  -7   0    2.70    0.77
   5  -7   0    4.02    0.90
  -5  -7   1   19.18    1.74
   5  -7  -1   18.26    1.64
  -5  -7   2    5.67    1.09
   5  -7  -2    5.17    0.99
   5   7   2    7.58    1.14
  -5  -7   3   21.11    1.77
   5  -7  -3   19.81    1.78
   5   7   3   19.25    1.56
   5  -7  -4   32.42    2.11
  -5  -7   4   30.43    1.99
   5   7   4   29.31    1.68
  -5  -8  -1   31.11    1.76
  -5  -8   0   10.82    1.14
  -5  -8   1   32.50    1.85
   5   8   1   32.21    1.83
  -5  -8   2   41.50    2.06
   6   0   0    1.14    0.66
   6   0   0    0.45    0.60
   6   0   0   -0.01    0.98
   6   0   0    1.25    0.72
   6   0  -1   16.62    1.49
   6   0  -1   16.85    1.68
   6   0   1   17.66    1.58
   6   0  -1   15.98    1.59
   6   0   1   18.05    1.87
   6   0   1   19.70    2.72
   6   0   1   19.20    1.94
   6   0  -1   17.49    1.97
   6   0  -2    0.95    0.78
   6   0   2    2.10    1.15
   6   0  -2    1.70    0.60
   6   0   2    1.30    0.99
   6   0  -2    1.52    1.04
   6   0  -3  548.75    9.08
   6   0   3  547.50   11.02
   6   0   3  553.92   10.43
   6   0   3  561.66    9.49
   6   0  -3  541.61   10.32
   6   0  -4   55.22    3.03
   6   0   4   54.40    3.57
   6   0  -4   57.28    3.45
   6   0  -5  518.95    9.02
   6   0   5  512.19   10.23
   6   0  -5  496.61    9.70
   6   0  -6   22.75    1.90
   6   0   6   19.21    2.03
   6   0  -6   21.32    1.94
   6   0   7    1.08    0.55
   6   0  -7    1.52    0.78
   6   0   7    1.37    0.91
   6   0   8   -0.05    0.63
   6  -1   7   30.13    2.16
   6   1  -7   29.68    2.19
   6  -1   6    2.10    0.89
   6   1  -6    2.70    1.03
   6   1  -5   35.44    2.43
   6  -1   5   30.32    2.45
   6  -1   5   36.99    2.81
   6   1  -5   34.12    2.86
   6   1  -4   13.54    1.60
   6  -1   4   14.92    1.89
   6  -1   4   13.51    1.92
   6   1  -4   11.91    1.90
   6   1  -3    9.84    1.45
   6  -1   3   10.93    1.41
   6  -1   3    9.86    1.64
   6  -1   3   11.50    1.60
   6   1  -3   13.59    1.91
   6   1  -2   49.38    2.63
   6  -1   2   40.63    2.56
   6  -1   2   42.24    2.90
   6  -1   2   46.83    2.83
   6   1  -2   50.31    3.31
   6   1  -1    4.10    0.94
   6  -1   1    3.73    0.95
   6  -1   1    3.51    1.18
   6  -1   1    4.19    1.30
   6  -1   1    2.45    0.95
   6   1  -1    3.11    1.13
   6   1   0  263.80    5.62
   6  -1   0  265.10    6.46
   6  -1   0  274.36    6.61
   6   1   0  264.43    6.14
   6  -1   0  279.57    6.68
   6   1   0  280.31    7.09
   6  -1   0  259.46    9.86
   6  -1  -1    3.81    1.05
   6   1   1    4.00    1.34
   6  -1  -1    4.84    0.99
   6   1   1    3.68    1.00
   6  -1  -1    3.37    1.22
   6   1   1    4.09    1.14
   6  -1  -1    1.87    0.96
   6   1   1    1.57    0.80
   6  -1  -2   41.62    2.55
   6  -1  -2   41.01    2.63
   6   1   2   47.23    3.50
   6  -1  -2   44.84    2.58
   6   1   2   44.06    2.90
   6   1   2   47.89    2.85
   6  -1  -2   42.29    2.77
   6   1   2   46.96    2.65
   6  -1  -3   13.69    1.60
   6   1   3   12.05    1.99
   6  -1  -3    8.69    1.34
   6   1   3   10.58    1.48
   6  -1  -3    8.77    1.40
   6  -1  -4   14.18    1.70
   6   1   4   15.17    2.16
   6  -1  -4   12.74    1.63
   6  -1  -5   33.84    2.48
   6  -1  -5   26.91    2.11
   6   1   6    1.82    1.02
   6  -1  -6    1.70    0.85
   6  -1  -7   32.23    2.09
   6   1   7   28.20    2.28
   6   1   8   29.95    1.93
   6  -2   7    1.38    0.64
   6   2  -7    2.02    0.90
   6  -2   6    5.57    1.16
   6   2  -6    4.53    1.12
   6  -2   5   41.43    2.73
   6   2  -5   35.19    2.98
   6  -2   4   20.53    2.03
   6  -2   4   19.68    2.04
   6   2  -4   24.43    2.69
   6  -2   3    2.58    0.88
   6  -2   3    3.88    1.30
   6   2  -3    3.84    1.23
   6  -2   2  107.60    4.42
   6  -2   2  121.86    4.73
   6  -2   2  124.27    4.48
   6   2  -2  120.57    5.18
   6  -2   1   13.47    1.73
   6  -2   1   14.91    1.79
   6  -2   1   12.91    1.59
   6   2  -1   15.73    1.93
   6  -2   0    6.13    1.31
   6   2   0    8.69    1.53
   6  -2   0    6.31    1.30
   6   2   0   10.19    1.45
   6  -2   0    6.15    1.15
   6   2   0    6.14    1.04
   6  -2  -1   14.22    1.74
   6   2   1   16.56    1.97
   6  -2  -1   15.52    1.73
   6   2   1   11.26    1.48
   6  -2  -1   13.88    1.56
   6   2   1   12.90    1.74
   6   2   1   13.32    1.52
   6  -2  -2  114.81    4.27
   6  -2  -2  117.41    4.53
   6   2   2  119.87    5.35
   6   2   2  111.45    4.30
   6  -2  -2  106.23    4.00
   6   2   2  114.47    4.27
   6  -2  -3    4.66    0.99
   6   2   3    5.47    1.54
   6  -2  -3    4.42    1.02
   6   2   3    2.57    0.94
   6  -2  -3    3.08    0.77
   6   2   3    3.68    1.06
   6  -2  -4   25.40    2.23
   6  -2  -4   24.57    2.12
   6   2   4   21.66    2.65
   6  -2  -5   41.39    2.72
   6   2   5   44.30    3.40
   6   2   6    6.55    1.45
   6  -2  -6    6.76    1.15
   6   2   7    0.54    0.76
   6  -2  -7    1.09    0.66
   6   3  -7    2.26    0.76
   6  -3   6    9.87    1.21
   6   3  -6    9.39    1.59
  -6  -3  -6   11.70    1.24
   6  -3   5   26.14    2.10
   6  -3   5   28.54    2.14
   6   3  -5   21.44    2.28
   6  -3   4    7.39    1.36
   6   3  -4    7.70    1.58
   6  -3   3    6.84    1.47
   6  -3   3    5.54    1.23
   6   3  -3    7.16    1.58
   6  -3   2    8.25    1.59
   6  -3   2    8.26    1.46
   6   3  -2   10.89    1.69
   6  -3   1   30.46    2.60
   6  -3   1   35.60    2.54
   6   3  -1   30.77    2.63
   6   3  -1   29.43    2.31
   6  -3   0    2.32    1.04
   6   3   0    2.27    0.90
   6  -3   0    3.70    1.05
   6  -3   0    1.21    0.78
   6   3   0    3.39    1.00
   6   3   0    2.84    0.96
   6  -3  -1   33.99    2.56
   6   3   1   28.26    2.61
   6  -3  -1   33.43    2.45
   6  -3  -1   29.97    2.06
   6   3   1   31.90    2.36
   6   3   1   32.47    2.48
   6  -3  -2    9.33    1.39
   6  -3  -2   10.15    1.52
   6   3   2    6.17    1.47
   6   3   2    7.88    1.24
   6   3   2    9.40    1.46
   6  -3  -3    6.75    1.30
   6   3   3    7.13    1.51
   6  -3  -3    5.32    1.19
   6   3   3    5.29    1.05
   6   3   3    7.27    1.28
   6  -3  -4    7.15    1.27
   6   3   4    7.95    1.64
   6  -3  -4    7.78    1.30
   6   3   4    8.18    1.28
   6  -3  -5   31.36    2.33
   6   3   5   23.71    2.58
   6  -3  -6   10.17    1.35
   6   3   6   11.19    1.76
   6   3   7    2.46    0.96
   6  -3  -7    1.80    0.59
   6   4  -6   34.52    2.47
  -6  -4  -5    3.60    0.90
   6  -4   5    5.94    1.03
   6   4  -5    6.29    1.23
   6  -4   4  149.65    4.51
   6   4  -4  149.12    5.50
   6  -4   3    9.05    1.31
   6   4  -3   11.24    1.76
   6  -4   2   60.23    3.61
   6  -4   2   54.63    2.97
   6   4  -2   57.71    3.42
   6  -4   1    8.35    1.57
   6  -4   1    9.48    1.41
   6   4  -1    7.69    1.24
   6  -4   0   15.64    1.90
   6  -4   0   17.36    1.86
   6   4   0   16.41    1.78
   6   4   0   15.21    1.76
  -6  -4   1    7.66    1.30
   6  -4  -1    7.72    1.40
   6   4   1    9.63    1.51
   6   4   1    7.87    1.17
   6   4   1    7.79    1.25
   6  -4  -2   54.52    3.17
   6  -4  -2   60.50    3.24
   6   4   2   51.75    3.40
   6   4   2   60.00    3.25
   6  -4  -3    9.36    1.34
   6  -4  -3    9.42    1.36
   6   4   3   10.58    1.84
   6   4   3    9.13    1.39
   6  -4  -4  149.11    5.06
   6  -4  -4  141.48    4.40
   6   4   4  150.17    4.70
   6   4   5    6.11    1.36
   6  -4  -5    6.90    1.21
   6  -4  -6   40.39    2.33
   6   4   6   34.83    2.55
   6  -5   5    5.54    0.98
   6   5  -5    6.35    1.07
   6  -5   4    5.37    0.93
   6   5  -4    2.94    0.91
   6  -5   3    0.56    0.93
   6  -5   3    0.07    0.47
   6   5  -3   -1.43    0.77
   6  -5   2   44.00    3.04
   6   5  -2   41.97    2.53
   6  -5   1   61.54    3.50
   6   5  -1   56.97    2.83
  -6  -5   0   10.11    1.32
   6  -5   0    9.90    1.57
   6   5   0   11.06    1.54
  -6  -5   1   58.15    2.96
   6  -5  -1   58.65    3.16
   6   5   1   62.69    3.34
   6  -5  -2   31.91    2.33
  -6  -5   2   39.64    2.51
   6  -5  -2   40.92    2.53
   6   5   2   39.19    2.62
   6   5   2   38.99    2.61
  -6  -5   3    0.69    0.57
   6  -5  -3    0.36    0.66
   6   5   3    0.07    0.54
   6  -5  -3    1.63    0.74
   6   5   3   -0.30    0.59
   6   5   4    5.98    1.14
   6  -5  -4    4.30    0.93
   6   5   4    4.10    0.92
   6   5   5    4.19    1.02
   6  -5  -5    6.20    1.05
   6  -6   4    6.98    1.16
   6  -6   3   78.29    3.42
   6  -6   2   -0.55    0.73
   6  -6   1   70.37    3.31
  -6  -6   0   38.21    2.14
   6  -6   0   45.18    2.59
   6   6   0   41.15    2.56
  -6  -6   1   61.74    2.79
   6  -6  -1   64.40    2.96
  -6  -6   2    0.09    0.40
   6  -6  -2    1.54    0.65
   6   6   2    1.27    0.68
  -6  -6   3   65.77    2.81
   6  -6  -3   65.64    2.50
   6   6   3   70.93    2.88
  -6  -6   4    7.73    0.98
   6   7   0   18.25    1.45
   6   7   1   15.66    1.32
   7   0   0   -0.27    0.62
   7   0   0    0.77    0.66
   7   0   0    0.66    0.80
   7   0   1   54.26    2.99
   7   0   1   52.61    3.04
   7   0  -1   52.95    3.11
   7   0   2    0.59    0.80
   7   0   2    1.02    0.93
   7   0  -2   -0.23    0.75
   7   0   3   45.19    2.99
   7   0  -3   38.11    2.65
   7   0   4    0.79    0.77
   7   0  -4    0.33    0.66
   7   0   5   81.96    3.65
   7   0  -5   73.47    3.16
   7   0   6   28.10    2.02
   7  -1   6    5.36    0.90
   7  -1   5   29.40    2.20
   7   1  -5   26.03    2.05
   7  -1   4    7.98    1.30
   7   1  -4    5.92    1.26
   7  -1   3   32.39    2.45
   7   1  -3   33.57    2.64
   7  -1   2   29.57    2.37
   7  -1   2   35.45    2.45
   7   1  -2   31.12    2.58
   7  -1   1    2.73    1.02
   7  -1   1    2.57    0.91
   7   1  -1    4.18    1.25
   7  -1   0    0.90    0.64
   7  -1   0    2.69    0.94
   7  -1   0    2.13    0.81
   7   1   0    2.33    1.02
   7  -1  -1    2.22    0.84
   7  -1  -1    3.42    0.84
   7   1   1    1.32    0.71
   7   1   1    1.75    0.91
   7  -1  -1    2.06    0.85
   7  -1  -2   29.95    2.18
   7   1   2   31.64    2.40
   7   1   2   27.98    2.17
   7  -1  -2   27.04    2.12
   7  -1  -3   34.02    2.21
   7   1   3   31.57    2.44
   7  -1  -3   31.51    2.22
   7  -1  -4    8.68    1.19
   7   1   4    5.49    1.19
   7  -1  -4    5.97    1.06
   7  -1  -5   29.94    1.99
   7   1   5   23.84    2.13
   7   1   6    3.57    0.82
   7  -2   5    0.85    0.67
   7   2  -5    1.87    0.60
   7  -2   4    7.77    1.26
   7   2  -4    4.51    1.13
   7  -2   3   10.09    1.48
   7   2  -3    6.87    1.37
   7  -2   2    9.54    1.27
   7  -2   2   12.82    1.53
   7   2  -2   11.04    1.60
   7  -2   1    2.75    0.89
   7  -2   1    3.23    0.94
   7  -2   1    5.42    1.05
   7   2  -1    1.78    0.97
   7  -2   0  190.76    5.46
   7  -2   0  204.20    5.55
   7  -2   0  191.47    5.25
   7   2   0  195.60    5.74
   7  -2  -1    4.23    1.04
   7  -2  -1    2.52    0.96
   7   2   1    3.83    1.02
   7  -2  -2   12.06    1.52
   7   2   2    9.13    1.42
   7  -2  -2    8.57    1.12
   7   2   3   10.05    1.69
   7  -2  -3    7.27    1.14
   7   2   3    9.08    1.39
   7  -2  -4    5.42    1.01
   7   2   4    4.98    1.08
   7   2   5    1.29    0.79
   7  -2  -5    1.31    0.52
   7   2   5    0.21    0.74
   7  -3   5    2.60    0.71
   7   3  -5    1.69    0.75
   7  -3   4    9.32    1.23
   7   3  -4    7.32    1.34
   7  -3   3   24.35    1.94
   7  -3   3   31.98    2.17
   7   3  -3   29.52    2.33
   7  -3   2    8.72    1.30
   7  -3   2   11.14    1.38
   7   3  -2   11.57    1.54
   7  -3   1    1.33    0.63
   7  -3   1   -0.24    0.63
   7   3  -1   -0.06    0.66
   7  -3   0    1.94    0.76
   7   3   0    2.35    0.68
   7  -3  -1   -0.15    0.63
   7   3   1    0.41    0.52
   7   3   1    0.44    0.67
   7  -3  -2   11.03    1.39
   7   3   2   12.38    1.35
   7   3   2   10.54    1.32
   7  -3  -3   30.55    2.14
   7   3   3   22.37    2.22
   7   3   4    6.41    1.25
   7  -3  -4    7.46    1.13
   7   3   5    1.47    0.77
   7  -4   4    0.20    0.45
   7   4  -4    0.90    0.67
   7  -4   3    0.50    0.68
   7  -4   3    0.75    0.61
   7   4  -3    0.19    0.50
   7  -4   2   14.88    1.63
   7   4  -2   17.17    1.64
   7  -4   1    4.14    1.00
   7   4  -1    4.50    0.91
   7   4   0   43.09    2.29
   7   4   0   40.74    2.42
   7  -4  -1    4.16    0.92
   7   4   1    3.34    0.90
   7  -4  -2   18.49    1.61
   7   4   2   16.75    1.56
   7  -4  -3    1.19    0.71
   7   4   3    0.17    0.67
   7   4   4   -1.24    0.81
   7  -5   2    8.97    1.20
   7  -5   1    7.55    1.09
   7  -5   0    1.33    0.66
   7   5   0    0.38    0.63
   7  -5  -1    6.79    1.04
   7   5   1    6.96    1.05
   7  -5  -2    8.53    1.04
   7   5   2    8.70    1.01
   8   0   0   10.49    1.30
   8   0  -1    8.64    1.20
   8   0  -2   14.71    1.42
   8  -1   2    3.38    0.79
   8   1  -2    3.70    0.77
   8  -1   1   10.01    1.18
   8   1  -1    8.61    1.21
   8   1   0   21.45    1.78
   8   1   1    9.52    1.16
   8  -1  -1    8.07    1.09
   8   2  -1    2.05    0.80
   8   2   0    1.55    0.60
   8   2   1    4.70    0.87
   0   0   0    0.00    0.00


TITL 1a in P2(1)2(1)2(1)
REM P2(1)2(1)2(1) (#19 in standard setting)
CELL 1.54184   7.053272   8.774187  10.055196  90.0000  90.0000  90.0000
ZERR    4.00   0.000201   0.000215   0.000234   0.0000   0.0000   0.0000
LATT -1
SYMM -x+1/2,-y, z+1/2
SYMM -x, y+1/2,-z+1/2
SYMM  x+1/2,-y+1/2,-z
SFAC C H N Cl
UNIT 16.00 8.00 20.00 4.00
TREF
HKLF 4
END
_computing_structure_solution     'SHELXT 2018/2 (Sheldrick, 2018)'
;
_shelx_hkl_checksum                38771
_olex2_submission_special_instructions  'No special instructions were received'
_oxdiff_exptl_absorpt_empirical_details
;
Empirical correction (ABSPACK) includes:
- Absorption correction using spherical harmonics
- Frame scaling
;
_oxdiff_exptl_absorpt_empirical_full_max  1.547
_oxdiff_exptl_absorpt_empirical_full_min  0.809

#AND
data_C4H2N5Cl1@225K_phase_alpha
_audit_creation_date               2020-07-14
_audit_creation_method
;
Olex2 1.3
(compiled 2020.06.28 svn.raecde09e for OlexSys, GUI svn.r6132)
;
_shelx_SHELXL_version_number       '2018/3'
_audit_contact_author_address      
;Faculty of Chemistry,
Adam Mickiewicz University in Poznan,
Uniwersytetu Poznanskiego 8, 61-614  Poznan
Poland
;
_audit_contact_author_email        aniao@amu.edu.pl
_audit_contact_author_name        'Olejniczak, Anna'
_audit_contact_author_phone        ?
loop_
_publ_contact_author_id_orcid      
'0000-0002-4460-4362'

_publ_contact_author_address      
;Faculty of Chemistry,
Adam Mickiewicz University in Poznan,
Uniwersytetu Poznanskiego 8, 61-614  Poznan
Poland
;
loop_
_publ_contact_author_email       
aniao@amu.edu.pl
loop_
_publ_contact_author_name        
'Olejniczak, Anna'
_publ_contact_author_phone        ?

loop_
_publ_author_name
_publ_author_address
'Olejniczak, Anna'
;
Faculty of Chemistry,
Adam Mickiewicz University in Poznan,
Uniwersytetu Poznanskiego 8, 
61-614  Poznan
Poland
;
'Katrusiak, Anna'
;
Department of Organic Chemistry,
Poznan University of Medical Sciences,
Grunwaldzka 6, 60-780 Poznan,
Poland
;
'Podsiadlo, Marcin'
;
Faculty of Chemistry,
Adam Mickiewicz University in Poznan,
Uniwersytetu Poznanskiego 8, 
61-614  Poznan
Poland
;
'Katrusiak, Andrzej'
;
Faculty of Chemistry,
Adam Mickiewicz University in Poznan,
Uniwersytetu Poznanskiego 8, 
61-614  Poznan
Poland
;

_publ_requested_journal '?'
_publ_section_title  '?'
_publ_section_abstract
;
?
;

_publ_section_references
;
Dolomanov, O.V., Bourhis, L.J., Gildea, R.J, Howard, J.A.K. & Puschmann, H.
 (2009), J. Appl. Cryst. 42, 339-341.

Sheldrick, G.M. (2015). Acta Cryst. A71, 3-8.

Sheldrick, G.M. (2015). Acta Cryst. C71, 3-8.
;
# start Validation Reply Form
_vrf_PLAT926_C4H2N5Cl1@225K_phase_alpha
;
PROBLEM: Reported and Calculated   R1 Differ by .........     0.0095 Check 
RESPONSE: The small differences are probably caused by rounding of errors of intensities
and their standard deviations used for calculations
;
_vrf_PLAT927_C4H2N5Cl1@225K_phase_alpha
;
PROBLEM: Reported and Calculated  wR2 Differ by .........     0.0231 Check 
RESPONSE: The small differences are probably caused by rounding of errors of intensities
and their standard deviations used for calculations
;
_vrf_PLAT928_C4H2N5Cl1@225K_phase_alpha
;
PROBLEM: Reported and Calculated    S value   Differ by .      0.334 Check 
RESPONSE: The small differences are probably caused by rounding of errors of intensities
and their standard deviations used for calculations
;
# end Validation Reply Form
_chemical_name_common              ?
_chemical_name_systematic          '6-chloro-1,2,3,4-tetrazolo[1,5-b]pyridazine'
_chemical_formula_moiety           'C4 H2 Cl N5'
_chemical_formula_sum              'C4 H2 Cl N5'
_chemical_formula_weight           155.56
_chemical_absolute_configuration   ?
_chemical_melting_point            ?
_chemical_oxdiff_formula           C4H2N5Cl1
loop_
  _atom_type_symbol
  _atom_type_description
  _atom_type_scat_dispersion_real
  _atom_type_scat_dispersion_imag
  _atom_type_scat_source
 'C' 'C' 0.0181 0.0091 'International Tables Vol C Tables 4.2.6.8 and 6.1.1.4'
 'H' 'H' 0.0000 0.0000 'International Tables Vol C Tables 4.2.6.8 and 6.1.1.4'
 'Cl' 'Cl' 0.3639 0.7018 'International Tables Vol C Tables 4.2.6.8 and 6.1.1.4'
 'N' 'N' 0.0311 0.0180 'International Tables Vol C Tables 4.2.6.8 and 6.1.1.4'

_shelx_space_group_comment
;
The symmetry employed for this shelxl refinement is uniquely defined
by the following loop, which should always be used as a source of
symmetry information in preference to the above space-group names.
They are only intended as comments.
;
_space_group_crystal_system        'orthorhombic'
_space_group_IT_number             19
_space_group_name_H-M_alt          'P 21 21 21'
_space_group_name_Hall             'P 2ac 2ab'
loop_
  _space_group_symop_operation_xyz
 'x, y, z'
 '-x+1/2, -y, z+1/2'
 '-x, y+1/2, -z+1/2'
 'x+1/2, -y+1/2, -z'

_cell_length_a                     7.0476(2)
_cell_length_b                     8.7682(2)
_cell_length_c                     10.0363(2)
_cell_angle_alpha                  90
_cell_angle_beta                   90
_cell_angle_gamma                  90
_cell_volume                       620.19(3)
_cell_formula_units_Z              4
_cell_measurement_reflns_used      2569
_cell_measurement_temperature      225.0(1)
_cell_measurement_theta_max        63.9930
_cell_measurement_theta_min        6.6980
_shelx_estimated_absorpt_T_max     ?
_shelx_estimated_absorpt_T_min     ?
_exptl_absorpt_coefficient_mu      4.815
_exptl_absorpt_correction_T_max    1.00000
_exptl_absorpt_correction_T_min    0.64909
_exptl_absorpt_correction_type     multi-scan
_exptl_absorpt_process_details
;
CrysAlisPro 1.171.40.67a (Rigaku Oxford Diffraction, 2019)
Empirical absorption correction using spherical harmonics,
 implemented in SCALE3 ABSPACK scaling algorithm.
;
_exptl_absorpt_special_details     ?
_exptl_crystal_colour              colourless
_exptl_crystal_density_diffrn      1.666
_exptl_crystal_density_meas        ?
_exptl_crystal_density_method      ?
_exptl_crystal_description         plate
_exptl_crystal_F_000               312
_exptl_crystal_size_max            0.50
_exptl_crystal_size_mid            0.20
_exptl_crystal_size_min            0.15
_exptl_transmission_factor_max     ?
_exptl_transmission_factor_min     ?
_diffrn_reflns_av_R_equivalents    0.0170
_diffrn_reflns_av_unetI/netI       0.0134
_diffrn_reflns_Laue_measured_fraction_full  0.989
_diffrn_reflns_Laue_measured_fraction_max  0.989
_diffrn_reflns_limit_h_max         8
_diffrn_reflns_limit_h_min         -6
_diffrn_reflns_limit_k_max         9
_diffrn_reflns_limit_k_min         -10
_diffrn_reflns_limit_l_max         10
_diffrn_reflns_limit_l_min         -11
_diffrn_reflns_number              3647
_diffrn_reflns_point_group_measured_fraction_full  0.985
_diffrn_reflns_point_group_measured_fraction_max  0.985
_diffrn_reflns_theta_full          64.718
_diffrn_reflns_theta_max           64.718
_diffrn_reflns_theta_min           6.705
_diffrn_ambient_environment        N~2~
_diffrn_ambient_temperature        225.0(1)
_diffrn_detector                   'CCD plate'
_diffrn_detector_area_resol_mean   10.5357
_diffrn_detector_type              Atlas
_diffrn_measured_fraction_theta_full  0.989
_diffrn_measured_fraction_theta_max  0.989
_diffrn_measurement_details
;
List of Runs (angles in degrees, time in seconds):

  # Type    Start    End  Width  t~exp~   \w     \q     \k     \f   Frames
--------------------------------------------------------------------------
  1  \w     13.00 116.00   1.00    1.25    --   41.73  77.00 150.00  103
  2  \w     13.00  88.00   1.00    1.25    --   41.73-125.00  60.00   75
  3  \w     40.00  99.00   1.00    1.25    --   41.73  37.00 -90.00   59
  4  \w     16.00  51.00   1.00    2.50    --   88.44 -45.00 150.00   35
  5  \w     36.00 158.00   1.00    2.50    --   88.44  15.00  60.00  122
  6  \w      8.00 106.00   1.00    2.50    --   88.44 -94.00 120.00   98
  7  \w     37.00  77.00   1.00    2.50    --   88.44 -45.00  90.00   40
  8  \w     44.00  70.00   1.00    2.50    --   88.44 -45.00-120.00   26
  9  \w     16.00 109.00   1.00    2.50    --   88.44 -94.00-120.00   93
 10  \w     26.00  75.00   1.00    2.50    --   88.44 -45.00   0.00   49
 11  \w     42.00  81.00   1.00    2.50    --   88.44 -94.00   0.00   39
 12  \w     85.00 111.00   1.00    2.50    --   88.44 125.00  90.00   26
 13  \w    116.00 146.00   1.00    2.50    --   88.44 125.00  90.00   30
 14  \w     68.00 107.00   1.00    2.50    --   88.44-125.00  90.00   39
 15  \w     75.00 156.00   1.00    2.50    --   88.44  61.00 -90.00   81
;
_diffrn_measurement_device         'four-circle diffractometer'
_diffrn_measurement_device_type   
 'SuperNova, Single source at offset/far, Atlas'
_diffrn_measurement_method         '\w scans'
_diffrn_orient_matrix_type        
 'CrysAlisPro convention (1999,Acta A55,543-557)'
_diffrn_orient_matrix_UB_11        0.0559048000
_diffrn_orient_matrix_UB_12        -0.0094220000
_diffrn_orient_matrix_UB_13        0.1481143000
_diffrn_orient_matrix_UB_21        -0.0481502000
_diffrn_orient_matrix_UB_22        -0.1714281000
_diffrn_orient_matrix_UB_23        0.0006053000
_diffrn_orient_matrix_UB_31        0.2057791000
_diffrn_orient_matrix_UB_32        -0.0374985000
_diffrn_orient_matrix_UB_33        -0.0401416000
_diffrn_radiation_monochromator    mirror
_diffrn_radiation_probe            x-ray
_diffrn_radiation_type             'Cu K\a'
_diffrn_radiation_wavelength       1.54184
_diffrn_source                     'micro-focus sealed X-ray tube'
_diffrn_source_type                'SuperNova (Cu) X-ray Source'
_reflns_Friedel_coverage           0.641
_reflns_Friedel_fraction_full      0.978
_reflns_Friedel_fraction_max       0.978
_reflns_number_gt                  1003
_reflns_number_total               1034
_reflns_odcompleteness_completeness  98.77
_reflns_odcompleteness_iscentric   1
_reflns_odcompleteness_theta       64.62
_reflns_special_details
;
 Reflections were merged by SHELXL according to the crystal
 class for the calculation of statistics and refinement.
 
 _reflns_Friedel_fraction is defined as the number of unique
 Friedel pairs measured divided by the number that would be
 possible theoretically, ignoring centric projections and
 systematic absences.
;
_reflns_threshold_expression       'I > 2\s(I)'
_computing_cell_refinement         'CrysAlisPro 1.171.40.67a (Rigaku OD, 2019)'
_computing_data_collection         'CrysAlisPro 1.171.40.67a (Rigaku OD, 2019)'
_computing_data_reduction          'CrysAlisPro 1.171.40.67a (Rigaku OD, 2019)'
_computing_molecular_graphics      'Olex2 1.3 (Dolomanov et al., 2009)'
_computing_publication_material    'Olex2 1.3 (Dolomanov et al., 2009)'
_computing_structure_refinement    'SHELXL 2018/3 (Sheldrick, 2015)'
_computing_structure_solution      'SHELXT 2018/2 (Sheldrick, 2018)'
_refine_diff_density_max           0.143
_refine_diff_density_min           -0.182
_refine_diff_density_rms           0.032
_refine_ls_abs_structure_details
;
 Flack x determined using 383 quotients [(I+)-(I-)]/[(I+)+(I-)]
 (Parsons, Flack and Wagner, Acta Cryst. B69 (2013) 249-259).
;
_refine_ls_abs_structure_Flack     0.490(7)
_refine_ls_extinction_coef         .
_refine_ls_extinction_method       none
_refine_ls_goodness_of_fit_ref     1.115
_refine_ls_hydrogen_treatment      constr
_refine_ls_matrix_type             full
_refine_ls_number_parameters       91
_refine_ls_number_reflns           1034
_refine_ls_number_restraints       0
_refine_ls_R_factor_all            0.0330
_refine_ls_R_factor_gt             0.0320
_refine_ls_restrained_S_all        1.115
_refine_ls_shift/su_max            0.000
_refine_ls_shift/su_mean           0.000
_refine_ls_structure_factor_coef   Fsqd
_refine_ls_weighting_details      
 'w=1/[\s^2^(Fo^2^)+(0.0408P)^2^+0.2669P] where P=(Fo^2^+2Fc^2^)/3'
_refine_ls_weighting_scheme        calc
_refine_ls_wR_factor_gt            0.0838
_refine_ls_wR_factor_ref           0.0846
_refine_special_details            ?
_olex2_refinement_description
;
1. Fixed Uiso
 At 1.2 times of:
  All C(H) groups
2.a Aromatic/amide H refined with riding coordinates:
 C7(H7), C8(H8)
;
_atom_sites_solution_hydrogens     geom
_atom_sites_solution_primary       direct
_atom_sites_solution_secondary     ?
loop_
  _atom_site_label
  _atom_site_type_symbol
  _atom_site_fract_x
  _atom_site_fract_y
  _atom_site_fract_z
  _atom_site_U_iso_or_equiv
  _atom_site_adp_type
  _atom_site_occupancy
  _atom_site_site_symmetry_order
  _atom_site_calc_flag
  _atom_site_refinement_flags_posn
  _atom_site_refinement_flags_adp
  _atom_site_refinement_flags_occupancy
  _atom_site_disorder_assembly
  _atom_site_disorder_group
 Cl1 Cl 0.29001(14) 0.33334(10) 0.31975(10) 0.0570(3) Uani 1 1 d . . . . .
 N4 N 0.3581(4) 0.7481(3) 0.4117(3) 0.0373(6) Uani 1 1 d . . . . .
 N5 N 0.3680(4) 0.5944(3) 0.4182(3) 0.0406(7) Uani 1 1 d . . . . .
 N3 N 0.4316(4) 0.8387(4) 0.5061(3) 0.0521(8) Uani 1 1 d . . . . .
 N2 N 0.3940(6) 0.9774(4) 0.4659(3) 0.0592(9) Uani 1 1 d . . . . .
 N1 N 0.2988(5) 0.9809(3) 0.3491(3) 0.0515(8) Uani 1 1 d . . . . .
 C9 C 0.2768(5) 0.8345(4) 0.3150(3) 0.0373(7) Uani 1 1 d . . . . .
 C7 C 0.1997(6) 0.6048(4) 0.2078(3) 0.0443(8) Uani 1 1 d . . . . .
 H7 H 0.145998 0.548842 0.138690 0.053 Uiso 1 1 calc R U . . .
 C6 C 0.2870(5) 0.5296(4) 0.3166(3) 0.0390(7) Uani 1 1 d . . . . .
 C8 C 0.1955(6) 0.7583(4) 0.2057(3) 0.0446(8) Uani 1 1 d . . . . .
 H8 H 0.141301 0.811515 0.135118 0.054 Uiso 1 1 calc R U . . .

loop_
  _atom_site_aniso_label
  _atom_site_aniso_U_11
  _atom_site_aniso_U_22
  _atom_site_aniso_U_33
  _atom_site_aniso_U_23
  _atom_site_aniso_U_13
  _atom_site_aniso_U_12
 Cl1 0.0656(6) 0.0315(4) 0.0738(6) -0.0030(4) 0.0167(5) -0.0017(5)
 N4 0.0463(15) 0.0344(14) 0.0311(13) -0.0014(11) -0.0008(13) -0.0022(12)
 N5 0.0496(16) 0.0349(14) 0.0373(14) 0.0050(12) 0.0033(14) 0.0009(13)
 N3 0.0669(19) 0.0491(18) 0.0402(15) -0.0082(17) -0.0072(15) -0.0101(18)
 N2 0.076(2) 0.0442(18) 0.0577(19) -0.0152(15) 0.0037(18) -0.0104(17)
 N1 0.064(2) 0.0359(14) 0.0547(17) -0.0038(13) 0.0052(17) -0.0012(15)
 C9 0.0457(17) 0.0328(16) 0.0334(15) 0.0039(13) 0.0050(14) 0.0019(16)
 C7 0.052(2) 0.0486(19) 0.0317(16) -0.0079(14) 0.0006(18) -0.0045(17)
 C6 0.0455(18) 0.0318(16) 0.0396(17) -0.0022(13) 0.0089(17) -0.0005(15)
 C8 0.052(2) 0.0493(19) 0.0321(16) 0.0063(14) -0.0002(17) 0.0026(17)

_geom_special_details
;
 All esds (except the esd in the dihedral angle between two l.s. planes)
 are estimated using the full covariance matrix.  The cell esds are taken
 into account individually in the estimation of esds in distances, angles
 and torsion angles; correlations between esds in cell parameters are only
 used when they are defined by crystal symmetry.  An approximate (isotropic)
 treatment of cell esds is used for estimating esds involving l.s. planes.
;
loop_
  _geom_bond_atom_site_label_1
  _geom_bond_atom_site_label_2
  _geom_bond_distance
  _geom_bond_site_symmetry_2
  _geom_bond_publ_flag
 Cl1 C6 1.721(3) . ?
 N4 N5 1.351(4) . ?
 N4 N3 1.341(4) . ?
 N4 C9 1.358(4) . ?
 N5 C6 1.299(4) . ?
 N3 N2 1.309(4) . ?
 N2 N1 1.351(5) . ?
 N1 C9 1.338(4) . ?
 C9 C8 1.407(5) . ?
 C7 H7 0.9300 . ?
 C7 C6 1.416(5) . ?
 C7 C8 1.347(5) . ?
 C8 H8 0.9300 . ?

loop_
  _geom_angle_atom_site_label_1
  _geom_angle_atom_site_label_2
  _geom_angle_atom_site_label_3
  _geom_angle
  _geom_angle_site_symmetry_1
  _geom_angle_site_symmetry_3
  _geom_angle_publ_flag
 N5 N4 C9 127.8(3) . . ?
 N3 N4 N5 122.5(3) . . ?
 N3 N4 C9 109.7(3) . . ?
 C6 N5 N4 112.1(3) . . ?
 N2 N3 N4 104.7(3) . . ?
 N3 N2 N1 112.9(3) . . ?
 C9 N1 N2 104.9(3) . . ?
 N4 C9 C8 117.7(3) . . ?
 N1 C9 N4 107.7(3) . . ?
 N1 C9 C8 134.6(3) . . ?
 C6 C7 H7 120.4 . . ?
 C8 C7 H7 120.4 . . ?
 C8 C7 C6 119.2(3) . . ?
 N5 C6 Cl1 114.7(3) . . ?
 N5 C6 C7 126.3(3) . . ?
 C7 C6 Cl1 119.0(3) . . ?
 C9 C8 H8 121.5 . . ?
 C7 C8 C9 117.0(3) . . ?
 C7 C8 H8 121.5 . . ?

loop_
  _geom_torsion_atom_site_label_1
  _geom_torsion_atom_site_label_2
  _geom_torsion_atom_site_label_3
  _geom_torsion_atom_site_label_4
  _geom_torsion
  _geom_torsion_site_symmetry_1
  _geom_torsion_site_symmetry_2
  _geom_torsion_site_symmetry_3
  _geom_torsion_site_symmetry_4
  _geom_torsion_publ_flag
 N4 N5 C6 Cl1 -178.8(2) . . . . ?
 N4 N5 C6 C7 1.2(5) . . . . ?
 N4 N3 N2 N1 0.0(4) . . . . ?
 N4 C9 C8 C7 2.0(6) . . . . ?
 N5 N4 N3 N2 -179.7(3) . . . . ?
 N5 N4 C9 N1 179.6(3) . . . . ?
 N5 N4 C9 C8 -1.5(6) . . . . ?
 N3 N4 N5 C6 179.7(3) . . . . ?
 N3 N4 C9 N1 -0.2(4) . . . . ?
 N3 N4 C9 C8 178.7(3) . . . . ?
 N3 N2 N1 C9 -0.1(4) . . . . ?
 N2 N1 C9 N4 0.2(4) . . . . ?
 N2 N1 C9 C8 -178.4(4) . . . . ?
 N1 C9 C8 C7 -179.5(4) . . . . ?
 C9 N4 N5 C6 -0.1(5) . . . . ?
 C9 N4 N3 N2 0.1(4) . . . . ?
 C6 C7 C8 C9 -1.1(6) . . . . ?
 C8 C7 C6 Cl1 179.4(3) . . . . ?
 C8 C7 C6 N5 -0.6(6) . . . . ?

_shelx_res_file
;
TITL 1a_a.res in P2(1)2(1)2(1)
    1a.res
    created by SHELXL-2018/3 at 12:51:44 on 14-Jul-2020
REM Old TITL 1a in P2(1)2(1)2(1)
REM SHELXT solution in P2(1)2(1)2(1): R1 0.138, Rweak 0.039, Alpha 0.003
REM <I/s> 0.893 for 15 systematic absences, Orientation as input
REM Flack x = 0.487 ( 0.006 ) from 389 Parsons' quotients
REM Formula found by SHELXT: C8 N Cl
CELL 1.54184 7.0476 8.7682 10.0363 90 90 90
ZERR 4 0.0002 0.0002 0.0002 0 0 0
LATT -1
SYMM 0.5-X,-Y,0.5+Z
SYMM -X,0.5+Y,0.5-Z
SYMM 0.5+X,0.5-Y,-Z
SFAC C H Cl N
UNIT 16 8 4 20

L.S. 44
PLAN  5
CONF
BOND
list 4
MORE -1
BOND $H
fmap 2 53
acta
REM <olex2.extras>
REM <HklSrc "%.\\1a.hkl">
REM </olex2.extras>

WGHT    0.040800    0.266900
FVAR       1.03789
CL1   3    0.290006    0.333345    0.319745    11.00000    0.06555    0.03154 =
         0.07376   -0.00299    0.01675   -0.00167
N4    4    0.358134    0.748056    0.411698    11.00000    0.04628    0.03445 =
         0.03110   -0.00139   -0.00084   -0.00222
N5    4    0.368005    0.594405    0.418157    11.00000    0.04961    0.03494 =
         0.03726    0.00502    0.00335    0.00090
N3    4    0.431646    0.838664    0.506115    11.00000    0.06686    0.04912 =
         0.04023   -0.00816   -0.00715   -0.01010
N2    4    0.393960    0.977390    0.465940    11.00000    0.07570    0.04422 =
         0.05771   -0.01515    0.00365   -0.01039
N1    4    0.298793    0.980941    0.349131    11.00000    0.06381    0.03587 =
         0.05467   -0.00377    0.00522   -0.00119
C9    1    0.276807    0.834507    0.315010    11.00000    0.04570    0.03276 =
[truncated: 3,251,808 more chars]
